# Supplementary material for: Titanium Nitride as an Intermetallic Diffusion Barrier for Hydrogen Permeation in Palladium–Vanadium Composite Membranes
Source: Membranes (Basel). 2025 Feb 21;15(3):68. doi: 10.3390/membranes15030068 (PMC11943908; doi:10.3390/membranes15030068)
Supplement: Supplementary file 1 [file membranes-15-00068-s001.zip]

Archive with 1 entries (1 files):
- membranes-3478625-supplementary.xlsx
