# Supplementary material for: Titanium Nitride as an Intermetallic Diffusion Barrier for Hydrogen Permeation in Palladium–Vanadium Composite Membranes
Source: Membranes (Basel). 2025 Feb 21;15(3):68. doi: 10.3390/membranes15030068 (PMC11943908; doi:10.3390/membranes15030068)
Supplement: Supplementary file 1 [file membranes-15-00068-s001.zip › membranes-3478625-supplementary.xlsx]

## Sheet: Fig 1
N2%	RT Dep	400 Dep
0	1.06	2.19
2	1.73	2.62
4	3.74	3.58
6	2.2	2.53
8	1.9	2.27
10	1.43	1.41
12	0.97	1.11

## Sheet: Fig 2
RT XRD			400C XRD
Angle	Intensity		Angle	Intensity
25.0097	26		20.0127	14
25.0431	22		20.0461	13
25.0766	22		20.0796	12
25.11	24		20.113	8
25.1434	17		20.1464	9
25.1768	18		20.1798	17
25.2102	19		20.2132	14
25.2437	13		20.2467	12
25.2771	14		20.2801	12
25.3105	18		20.3135	8
25.3439	18		20.3469	9
25.3774	21		20.3804	12
25.4108	21		20.4138	9
25.4442	19		20.4472	10
25.4776	28		20.4806	19
25.511	15		20.514	12
25.5445	29		20.5475	3
25.5779	18		20.5809	8
25.6113	25		20.6143	14
25.6447	19		20.6477	4
25.6782	9		20.6812	13
25.7116	25		20.7146	16
25.745	14		20.748	13
25.7784	23		20.7814	26
25.8119	17		20.8149	6
25.8453	17		20.8483	12
25.8787	21		20.8817	9
25.9121	26		20.9151	10
25.9455	22		20.9485	9
25.979	23		20.982	4
26.0124	22		21.0154	9
26.0458	25		21.0488	7
26.0792	16		21.0822	6
26.1127	18		21.1157	9
26.1461	18		21.1491	13
26.1795	14		21.1825	4
26.2129	16		21.2159	15
26.2463	22		21.2493	17
26.2798	19		21.2828	8
26.3132	15		21.3162	14
26.3466	22		21.3496	5
26.38	16		21.383	7
26.4135	23		21.4165	14
26.4469	17		21.4499	7
26.4803	9		21.4833	7
26.5137	22		21.5167	7
26.5471	14		21.5501	9
26.5806	16		21.5836	8
26.614	16		21.617	8
26.6474	16		21.6504	7
26.6808	21		21.6838	8
26.7143	19		21.7173	10
26.7477	15		21.7507	13
26.7811	17		21.7841	13
26.8145	14		21.8175	15
26.848	19		21.851	12
26.8814	26		21.8844	8
26.9148	26		21.9178	6
26.9482	13		21.9512	10
26.9816	19		21.9846	14
27.0151	16		22.0181	13
27.0485	21		22.0515	7
27.0819	15		22.0849	15
27.1153	23		22.1183	9
27.1488	11		22.1518	13
27.1822	23		22.1852	7
27.2156	22		22.2186	13
27.249	15		22.252	10
27.2824	13		22.2854	12
27.3159	16		22.3189	9
27.3493	23		22.3523	9
27.3827	18		22.3857	9
27.4161	13		22.4191	16
27.4496	19		22.4526	7
27.483	24		22.486	6
27.5164	19		22.5194	9
27.5498	13		22.5528	9
27.5832	18		22.5862	7
27.6167	18		22.6197	6
27.6501	16		22.6531	8
27.6835	24		22.6865	13
27.7169	24		22.7199	7
27.7504	17		22.7534	8
27.7838	18		22.7868	4
27.8172	18		22.8202	10
27.8506	19		22.8536	7
27.884	12		22.887	14
27.9175	24		22.9205	8
27.9509	14		22.9539	7
27.9843	18		22.9873	9
28.0177	21		23.0207	5
28.0512	13		23.0542	8
28.0846	19		23.0876	10
28.118	19		23.121	14
28.1514	16		23.1544	3
28.1849	26		23.1879	8
28.2183	15		23.2213	3
28.2517	16		23.2547	6
28.2851	13		23.2881	5
28.3185	16		23.3215	6
28.352	15		23.355	8
28.3854	18		23.3884	3
28.4188	13		23.4218	12
28.4522	15		23.4552	10
28.4857	14		23.4887	16
28.5191	17		23.5221	10
28.5525	18		23.5555	8
28.5859	8		23.5889	3
28.6193	15		23.6223	9
28.6528	17		23.6558	4
28.6862	29		23.6892	12
28.7196	13		23.7226	6
28.753	17		23.756	6
28.7865	17		23.7895	5
28.8199	24		23.8229	5
28.8533	12		23.8563	7
28.8867	17		23.8897	10
28.9201	17		23.9231	7
28.9536	15		23.9566	8
28.987	14		23.99	5
29.0204	23		24.0234	8
29.0538	18		24.0568	3
29.0873	15		24.0903	6
29.1207	16		24.1237	3
29.1541	22		24.1571	7
29.1875	16		24.1905	6
29.221	15		24.224	6
29.2544	17		24.2574	7
29.2878	15		24.2908	8
29.3212	13		24.3242	12
29.3546	16		24.3576	5
29.3881	17		24.3911	7
29.4215	17		24.4245	8
29.4549	19		24.4579	9
29.4883	18		24.4913	7
29.5218	13		24.5248	7
29.5552	15		24.5582	4
29.5886	12		24.5916	3
29.622	8		24.625	3
29.6554	6		24.6584	12
29.6889	17		24.6919	3
29.7223	19		24.7253	6
29.7557	12		24.7587	12
29.7891	16		24.7921	8
29.8226	13		24.8256	9
29.856	15		24.859	4
29.8894	11		24.8924	8
29.9228	16		24.9258	8
29.9562	15		24.9592	6
29.9897	12		24.9927	3
30.0231	17		25.0261	7
30.0565	13		25.0595	8
30.0899	14		25.0929	3
30.1234	11		25.1264	8
30.1568	13		25.1598	6
30.1902	17		25.1932	6
30.2236	12		25.2266	5
30.257	9		25.26	4
30.2905	11		25.2935	6
30.3239	8		25.3269	6
30.3573	14		25.3603	7
30.3907	15		25.3937	6
30.4242	18		25.4272	8
30.4576	16		25.4606	13
30.491	18		25.494	6
30.5244	26		25.5274	14
30.5579	16		25.5609	13
30.5913	18		25.5943	9
30.6247	14		25.6277	12
30.6581	8		25.6611	10
30.6915	15		25.6945	8
30.725	16		25.728	12
30.7584	26		25.7614	6
30.7918	17		25.7948	8
30.8252	14		25.8282	10
30.8587	25		25.8617	2
30.8921	17		25.8951	12
30.9255	11		25.9285	6
30.9589	19		25.9619	7
30.9923	23		25.9953	3
31.0258	13		26.0288	9
31.0592	14		26.0622	5
31.0926	15		26.0956	9
31.126	13		26.129	9
31.1595	14		26.1625	4
31.1929	12		26.1959	9
31.2263	14		26.2293	14
31.2597	21		26.2627	6
31.2931	14		26.2961	4
31.3266	15		26.3296	9
31.36	19		26.363	9
31.3934	14		26.3964	7
31.4268	12		26.4298	8
31.4603	7		26.4633	12
31.4937	11		26.4967	10
31.5271	7		26.5301	4
31.5605	11		26.5635	6
31.594	18		26.597	2
31.6274	13		26.6304	7
31.6608	19		26.6638	5
31.6942	14		26.6972	3
31.7276	15		26.7306	5
31.7611	12		26.7641	5
31.7945	19		26.7975	3
31.8279	12		26.8309	5
31.8613	12		26.8643	5
31.8948	7		26.8978	3
31.9282	19		26.9312	9
31.9616	15		26.9646	5
31.995	11		26.998	5
32.0284	18		27.0314	10
32.0619	13		27.0649	3
32.0953	5		27.0983	5
32.1287	16		27.1317	4
32.1621	12		27.1651	2
32.1956	23		27.1986	6
32.229	13		27.232	10
32.2624	8		27.2654	0
32.2958	18		27.2988	6
32.3292	3		27.3322	9
32.3627	7		27.3657	7
32.3961	18		27.3991	6
32.4295	13		27.4325	6
32.4629	21		27.4659	5
32.4964	18		27.4994	6
32.5298	19		27.5328	4
32.5632	15		27.5662	8
32.5966	21		27.5996	4
32.63	18		27.633	9
32.6635	17		27.6665	6
32.6969	11		27.6999	12
32.7303	8		27.7333	7
32.7637	21		27.7667	2
32.7972	15		27.8002	3
32.8306	18		27.8336	9
32.864	18		27.867	5
32.8974	17		27.9004	6
32.9309	18		27.9339	8
32.9643	11		27.9673	4
32.9977	16		28.0007	13
33.0311	21		28.0341	7
33.0645	12		28.0675	1
33.098	15		28.101	5
33.1314	19		28.1344	7
33.1648	17		28.1678	4
33.1982	12		28.2012	10
33.2317	13		28.2347	6
33.2651	11		28.2681	7
33.2985	17		28.3015	3
33.3319	11		28.3349	10
33.3653	11		28.3683	6
33.3988	13		28.4018	3
33.4322	15		28.4352	6
33.4656	17		28.4686	1
33.499	11		28.502	6
33.5325	18		28.5355	5
33.5659	7		28.5689	7
33.5993	26		28.6023	12
33.6327	18		28.6357	8
33.6661	7		28.6691	6
33.6996	13		28.7026	2
33.733	25		28.736	7
33.7664	15		28.7694	7
33.7998	19		28.8028	10
33.8333	21		28.8363	3
33.8667	17		28.8697	6
33.9001	22		28.9031	8
33.9335	15		28.9365	4
33.967	13		28.97	5
34.0004	14		29.0034	5
34.0338	13		29.0368	8
34.0672	14		29.0702	3
34.1006	12		29.1036	3
34.1341	14		29.1371	5
34.1675	17		29.1705	2
34.2009	9		29.2039	6
34.2343	11		29.2373	7
34.2678	11		29.2708	2
34.3012	16		29.3042	6
34.3346	16		29.3376	5
34.368	5		29.371	3
34.4014	12		29.4044	1
34.4349	14		29.4379	5
34.4683	13		29.4713	6
34.5017	18		29.5047	5
34.5351	12		29.5381	5
34.5686	14		29.5716	9
34.602	16		29.605	5
34.6354	14		29.6384	8
34.6688	12		29.6718	6
34.7022	12		29.7052	4
34.7357	9		29.7387	1
34.7691	11		29.7721	8
34.8025	18		29.8055	8
34.8359	12		29.8389	2
34.8694	12		29.8724	2
34.9028	15		29.9058	4
34.9362	14		29.9392	3
34.9696	6		29.9726	4
35.0031	22		30.0061	7
35.0365	17		30.0395	5
35.0699	21		30.0729	8
35.1033	16		30.1063	6
35.1367	13		30.1397	6
35.1702	12		30.1732	8
35.2036	18		30.2066	3
35.237	18		30.24	8
35.2704	15		30.2734	3
35.3039	15		30.3069	4
35.3373	21		30.3403	5
35.3707	18		30.3737	6
35.4041	22		30.4071	8
35.4375	16		30.4405	5
35.471	15		30.474	9
35.5044	16		30.5074	2
35.5378	17		30.5408	5
35.5712	16		30.5742	2
35.6047	11		30.6077	8
35.6381	22		30.6411	10
35.6715	16		30.6745	8
35.7049	12		30.7079	5
35.7383	17		30.7413	9
35.7718	11		30.7748	3
35.8052	18		30.8082	8
35.8386	25		30.8416	8
35.872	23		30.875	3
35.9055	7		30.9085	8
35.9389	7		30.9419	2
35.9723	17		30.9753	2
36.0057	14		31.0087	5
36.0391	16		31.0421	7
36.0726	16		31.0756	8
36.106	14		31.109	6
36.1394	13		31.1424	7
36.1728	18		31.1758	5
36.2063	21		31.2093	2
36.2397	26		31.2427	6
36.2731	23		31.2761	4
36.3065	17		31.3095	8
36.34	26		31.343	9
36.3734	13		31.3764	8
36.4068	8		31.4098	7
36.4402	19		31.4432	6
36.4736	17		31.4766	7
36.5071	23		31.5101	5
36.5405	27		31.5435	8
36.5739	22		31.5769	9
36.6073	24		31.6103	5
36.6408	31		31.6438	5
36.6742	33		31.6772	4
36.7076	29		31.7106	6
36.741	31		31.744	2
36.7744	35		31.7774	2
36.8079	26		31.8109	7
36.8413	21		31.8443	12
36.8747	18		31.8777	8
36.9081	39		31.9111	5
36.9416	36		31.9446	3
36.975	33		31.978	8
37.0084	31		32.0114	3
37.0418	26		32.0448	5
37.0752	17		32.0782	4
37.1087	23		32.1117	4
37.1421	25		32.1451	5
37.1755	22		32.1785	3
37.2089	25		32.2119	5
37.2424	12		32.2454	10
37.2758	18		32.2788	6
37.3092	13		32.3122	3
37.3426	16		32.3456	3
37.3761	15		32.3791	4
37.4095	6		32.4125	3
37.4429	14		32.4459	3
37.4763	14		32.4793	8
37.5097	17		32.5127	9
37.5432	12		32.5462	2
37.5766	9		32.5796	4
37.61	12		32.613	3
37.6434	13		32.6464	7
37.6769	8		32.6799	1
37.7103	15		32.7133	5
37.7437	9		32.7467	4
37.7771	9		32.7801	9
37.8105	15		32.8135	4
37.844	9		32.847	0
37.8774	14		32.8804	7
37.9108	18		32.9138	3
37.9442	12		32.9472	5
37.9777	13		32.9807	3
38.0111	6		33.0141	3
38.0445	9		33.0475	4
38.0779	9		33.0809	2
38.1113	9		33.1143	4
38.1448	11		33.1478	4
38.1782	17		33.1812	7
38.2116	13		33.2146	3
38.245	14		33.248	3
38.2785	9		33.2815	8
38.3119	13		33.3149	9
38.3453	9		33.3483	4
38.3787	11		33.3817	3
38.4121	9		33.4151	4
38.4456	5		33.4486	7
38.479	9		33.482	7
38.5124	7		33.5154	3
38.5458	7		33.5488	5
38.5793	7		33.5823	3
38.6127	12		33.6157	4
38.6461	12		33.6491	5
38.6795	9		33.6825	8
38.713	12		33.716	1
38.7464	11		33.7494	5
38.7798	14		33.7828	3
38.8132	12		33.8162	6
38.8466	14		33.8496	2
38.8801	7		33.8831	1
38.9135	7		33.9165	5
38.9469	12		33.9499	5
38.9803	15		33.9833	7
39.0138	7		34.0168	6
39.0472	17		34.0502	9
39.0806	9		34.0836	5
39.114	11		34.117	8
39.1474	14		34.1504	4
39.1809	14		34.1839	4
39.2143	8		34.2173	7
39.2477	14		34.2507	3
39.2811	14		34.2841	1
39.3146	7		34.3176	4
39.348	14		34.351	5
39.3814	8		34.3844	7
39.4148	11		34.4178	3
39.4482	16		34.4512	6
39.4817	13		34.4847	7
39.5151	4		34.5181	4
39.5485	14		34.5515	6
39.5819	8		34.5849	6
39.6154	17		34.6184	6
39.6488	11		34.6518	3
39.6822	11		34.6852	3
39.7156	13		34.7186	2
39.7491	11		34.7521	7
39.7825	13		34.7855	8
39.8159	7		34.8189	4
39.8493	9		34.8523	4
39.8827	8		34.8857	2
39.9162	17		34.9192	2
39.9496	9		34.9526	5
39.983	11		34.986	10
40.0164	13		35.0194	8
40.0499	12		35.0529	6
40.0833	11		35.0863	5
40.1167	17		35.1197	4
40.1501	13		35.1531	8
40.1835	7		35.1865	3
40.217	9		35.22	14
40.2504	12		35.2534	4
40.2838	8		35.2868	9
40.3172	14		35.3202	5
40.3507	14		35.3537	5
40.3841	6		35.3871	5
40.4175	13		35.4205	7
40.4509	14		35.4539	10
40.4843	13		35.4873	9
40.5178	14		35.5208	7
40.5512	14		35.5542	3
40.5846	5		35.5876	8
40.618	6		35.621	3
40.6515	9		35.6545	7
40.6849	15		35.6879	5
40.7183	11		35.7213	6
40.7517	9		35.7547	8
40.7851	13		35.7881	3
40.8186	8		35.8216	8
40.852	18		35.855	8
40.8854	8		35.8884	4
40.9188	9		35.9218	6
40.9523	12		35.9553	3
40.9857	9		35.9887	9
41.0191	12		36.0221	2
41.0525	7		36.0555	4
41.086	8		36.089	6
41.1194	9		36.1224	5
41.1528	7		36.1558	6
41.1862	9		36.1892	6
41.2196	8		36.2226	7
41.2531	6		36.2561	7
41.2865	8		36.2895	3
41.3199	8		36.3229	7
41.3533	7		36.3563	8
41.3868	8		36.3898	17
41.4202	8		36.4232	5
41.4536	11		36.4566	14
41.487	9		36.49	9
41.5204	4		36.5234	18
41.5539	13		36.5569	12
41.5873	18		36.5903	18
41.6207	7		36.6237	24
41.6541	14		36.6571	28
41.6876	9		36.6906	25
41.721	13		36.724	19
41.7544	13		36.7574	27
41.7878	6		36.7908	18
41.8212	14		36.8242	15
41.8547	12		36.8577	7
41.8881	8		36.8911	9
41.9215	22		36.9245	8
41.9549	11		36.9579	12
41.9884	13		36.9914	8
42.0218	8		37.0248	7
42.0552	6		37.0582	3
42.0886	9		37.0916	0
42.1221	12		37.1251	5
42.1555	4		37.1585	7
42.1889	8		37.1919	15
42.2223	12		37.2253	3
42.2557	9		37.2587	3
42.2892	6		37.2922	7
42.3226	8		37.3256	4
42.356	8		37.359	3
42.3894	8		37.3924	5
42.4229	8		37.4259	7
42.4563	12		37.4593	4
42.4897	12		37.4927	4
42.5231	14		37.5261	5
42.5565	19		37.5595	2
42.59	5		37.593	1
42.6234	11		37.6264	3
42.6568	9		37.6598	6
42.6902	15		37.6932	4
42.7237	9		37.7267	2
42.7571	8		37.7601	6
42.7905	9		37.7935	5
42.8239	8		37.8269	4
42.8573	12		37.8603	7
42.8908	12		37.8938	4
42.9242	9		37.9272	2
42.9576	14		37.9606	3
42.991	14		37.994	6
43.0245	4		38.0275	8
43.0579	13		38.0609	3
43.0913	17		38.0943	5
43.1247	13		38.1277	7
43.1581	4		38.1611	4
43.1916	12		38.1946	7
43.225	11		38.228	2
43.2584	12		38.2614	8
43.2918	11		38.2948	6
43.3253	16		38.3283	5
43.3587	9		38.3617	5
43.3921	6		38.3951	3
43.4255	8		38.4285	5
43.459	7		38.462	10
43.4924	9		38.4954	5
43.5258	12		38.5288	4
43.5592	6		38.5622	5
43.5926	16		38.5956	6
43.6261	12		38.6291	7
43.6595	13		38.6625	3
43.6929	9		38.6959	3
43.7263	16		38.7293	5
43.7598	4		38.7628	2
43.7932	8		38.7962	1
43.8266	8		38.8296	4
43.86	15		38.863	3
43.8934	9		38.8964	7
43.9269	8		38.9299	8
43.9603	12		38.9633	5
43.9937	13		38.9967	5
44.0271	8		39.0301	4
44.0606	12		39.0636	5
44.094	13		39.097	4
44.1274	16		39.1304	6
44.1608	14		39.1638	5
44.1942	11		39.1972	2
44.2277	8		39.2307	6
44.2611	4		39.2641	2
44.2945	13		39.2975	9
44.3279	9		39.3309	6
44.3614	14		39.3644	4
44.3948	7		39.3978	4
44.4282	12		39.4312	3
44.4616	8		39.4646	4
44.4951	13		39.4981	5
44.5285	7		39.5315	7
44.5619	14		39.5649	8
44.5953	9		39.5983	3
44.6287	9		39.6317	4
44.6622	7		39.6652	5
44.6956	5		39.6986	4
44.729	3		39.732	2
44.7624	8		39.7654	1
44.7959	5		39.7989	2
44.8293	7		39.8323	7
44.8627	12		39.8657	2
44.8961	12		39.8991	3
44.9295	11		39.9325	6
44.963	4		39.966	6
44.9964	9		39.9994	2
45.0298	7		40.0328	6
45.0632	9		40.0662	6
45.0967	13		40.0997	3
45.1301	6		40.1331	1
45.1635	14		40.1665	3
45.1969	9		40.1999	3
45.2303	12		40.2333	5
45.2638	7		40.2668	0
45.2972	13		40.3002	2
45.3306	12		40.3336	1
45.364	6		40.367	6
45.3975	16		40.4005	6
45.4309	8		40.4339	2
45.4643	11		40.4673	10
45.4977	9		40.5007	3
45.5311	5		40.5341	3
45.5646	9		40.5676	6
45.598	7		40.601	3
45.6314	15		40.6344	5
45.6648	18		40.6678	4
45.6983	11		40.7013	4
45.7317	7		40.7347	4
45.7651	7		40.7681	3
45.7985	11		40.8015	3
45.832	4		40.835	4
45.8654	15		40.8684	3
45.8988	9		40.9018	5
45.9322	7		40.9352	1
45.9656	8		40.9686	3
45.9991	11		41.0021	2
46.0325	7		41.0355	3
46.0659	11		41.0689	2
46.0993	4		41.1023	5
46.1328	8		41.1358	4
46.1662	7		41.1692	5
46.1996	7		41.2026	4
46.233	13		41.236	4
46.2664	8		41.2694	5
46.2999	8		41.3029	6
46.3333	7		41.3363	3
46.3667	7		41.3697	10
46.4001	13		41.4031	3
46.4336	9		41.4366	6
46.467	15		41.47	4
46.5004	6		41.5034	1
46.5338	11		41.5368	4
46.5672	13		41.5702	3
46.6007	7		41.6037	2
46.6341	9		41.6371	2
46.6675	6		41.6705	5
46.7009	5		41.7039	7
46.7344	11		41.7374	5
46.7678	7		41.7708	4
46.8012	12		41.8042	3
46.8346	7		41.8376	2
46.8681	14		41.8711	4
46.9015	8		41.9045	0
46.9349	14		41.9379	2
46.9683	8		41.9713	6
47.0017	7		42.0047	6
47.0352	6		42.0382	10
47.0686	9		42.0716	3
47.102	6		42.105	3
47.1354	9		42.1384	8
47.1689	6		42.1719	2
47.2023	4		42.2053	3
47.2357	11		42.2387	2
47.2691	13		42.2721	8
47.3025	14		42.3055	7
47.336	11		42.339	5
47.3694	7		42.3724	0
47.4028	7		42.4058	7
47.4362	13		42.4392	15
47.4697	7		42.4727	7
47.5031	6		42.5061	8
47.5365	7		42.5395	6
47.5699	5		42.5729	6
47.6033	8		42.6063	6
47.6368	13		42.6398	13
47.6702	13		42.6732	8
47.7036	9		42.7066	4
47.737	7		42.74	5
47.7705	8		42.7735	10
47.8039	14		42.8069	5
47.8373	12		42.8403	3
47.8707	9		42.8737	5
47.9041	7		42.9071	6
47.9376	19		42.9406	4
47.971	8		42.974	3
48.0044	4		43.0074	2
48.0378	12		43.0408	5
48.0713	6		43.0743	8
48.1047	9		43.1077	5
48.1381	11		43.1411	5
48.1715	12		43.1745	2
48.205	7		43.208	4
48.2384	9		43.2414	8
48.2718	6		43.2748	3
48.3052	5		43.3082	5
48.3386	9		43.3416	3
48.3721	11		43.3751	5
48.4055	7		43.4085	5
48.4389	6		43.4419	4
48.4723	9		43.4753	4
48.5058	9		43.5088	6
48.5392	8		43.5422	3
48.5726	13		43.5756	7
48.606	6		43.609	6
48.6394	8		43.6424	2
48.6729	13		43.6759	5
48.7063	9		43.7093	3
48.7397	2		43.7427	6
48.7731	8		43.7761	6
48.8066	9		43.8096	4
48.84	8		43.843	5
48.8734	9		43.8764	5
48.9068	6		43.9098	5
48.9402	9		43.9432	5
48.9737	11		43.9767	2
49.0071	12		44.0101	4
49.0405	6		44.0435	5
49.0739	8		44.0769	1
49.1074	11		44.1104	2
49.1408	5		44.1438	3
49.1742	8		44.1772	3
49.2076	9		44.2106	7
49.2411	14		44.2441	3
49.2745	4		44.2775	3
49.3079	8		44.3109	5
49.3413	9		44.3443	3
49.3747	13		44.3777	3
49.4082	9		44.4112	3
49.4416	8		44.4446	5
49.475	6		44.478	5
49.5084	13		44.5114	3
49.5419	13		44.5449	6
49.5753	11		44.5783	3
49.6087	5		44.6117	2
49.6421	7		44.6451	4
49.6755	8		44.6785	3
49.709	6		44.712	5
49.7424	6		44.7454	2
49.7758	6		44.7788	2
49.8092	12		44.8122	5
49.8427	7		44.8457	5
49.8761	6		44.8791	6
49.9095	14		44.9125	7
49.9429	8		44.9459	3
49.9763	6		44.9793	2
50.0098	13		45.0128	3
50.0432	5		45.0462	3
50.0766	8		45.0796	2
50.11	5		45.113	5
50.1435	11		45.1465	4
50.1769	11		45.1799	7
50.2103	4		45.2133	2
50.2437	9		45.2467	2
50.2771	8		45.2801	3
50.3106	6		45.3136	1
50.344	6		45.347	6
50.3774	11		45.3804	5
50.4108	8		45.4138	5
50.4443	11		45.4473	2
50.4777	17		45.4807	3
50.5111	11		45.5141	3
50.5445	13		45.5475	3
50.578	14		45.581	2
50.6114	3		45.6144	5
50.6448	5		45.6478	3
50.6782	5		45.6812	4
50.7116	9		45.7146	1
50.7451	6		45.7481	8
50.7785	11		45.7815	1
50.8119	6		45.8149	2
50.8453	12		45.8483	4
50.8788	11		45.8818	3
50.9122	4		45.9152	6
50.9456	3		45.9486	2
50.979	16		45.982	4
51.0124	16		46.0154	5
51.0459	11		46.0489	5
51.0793	14		46.0823	4
51.1127	8		46.1157	2
51.1461	2		46.1491	4
51.1796	15		46.1826	4
51.213	3		46.216	2
51.2464	18		46.2494	1
51.2798	13		46.2828	3
51.3132	8		46.3162	4
51.3467	12		46.3497	5
51.3801	9		46.3831	4
51.4135	7		46.4165	1
51.4469	11		46.4499	5
51.4804	8		46.4834	2
51.5138	13		46.5168	3
51.5472	8		46.5502	4
51.5806	5		46.5836	4
51.6141	8		46.6171	6
51.6475	11		46.6505	2
51.6809	7		46.6839	3
51.7143	15		46.7173	4
51.7477	9		46.7507	4
51.7812	6		46.7842	2
51.8146	9		46.8176	6
51.848	5		46.851	4
51.8814	5		46.8844	2
51.9149	11		46.9179	6
51.9483	6		46.9513	3
51.9817	5		46.9847	9
52.0151	7		47.0181	6
52.0485	7		47.0515	1
52.082	7		47.085	3
52.1154	12		47.1184	2
52.1488	8		47.1518	3
52.1822	8		47.1852	4
52.2157	5		47.2187	8
52.2491	11		47.2521	2
52.2825	4		47.2855	9
52.3159	9		47.3189	2
52.3493	7		47.3523	5
52.3828	13		47.3858	1
52.4162	12		47.4192	3
52.4496	11		47.4526	4
52.483	7		47.486	6
52.5165	5		47.5195	3
52.5499	11		47.5529	5
52.5833	12		47.5863	6
52.6167	11		47.6197	4
52.6502	5		47.6532	2
52.6836	7		47.6866	5
52.717	13		47.72	6
52.7504	5		47.7534	4
52.7838	12		47.7868	2
52.8173	8		47.8203	7
52.8507	7		47.8537	5
52.8841	8		47.8871	3
52.9175	18		47.9205	4
52.951	6		47.954	3
52.9844	5		47.9874	6
53.0178	3		48.0208	0
53.0512	7		48.0542	5
53.0846	7		48.0876	0
53.1181	14		48.1211	3
53.1515	8		48.1545	3
53.1849	7		48.1879	4
53.2183	8		48.2213	4
53.2518	13		48.2548	6
53.2852	14		48.2882	4
53.3186	6		48.3216	5
53.352	13		48.355	9
53.3854	6		48.3884	1
53.4189	9		48.4219	3
53.4523	9		48.4553	9
53.4857	8		48.4887	4
53.5191	7		48.5221	12
53.5526	12		48.5556	3
53.586	11		48.589	4
53.6194	9		48.6224	4
53.6528	15		48.6558	3
53.6862	8		48.6892	4
53.7197	9		48.7227	5
53.7531	9		48.7561	5
53.7865	6		48.7895	7
53.8199	5		48.8229	0
53.8534	14		48.8564	3
53.8868	4		48.8898	3
53.9202	8		48.9232	5
53.9536	7		48.9566	2
53.9871	4		48.9901	9
54.0205	7		49.0235	4
54.0539	7		49.0569	4
54.0873	7		49.0903	4
54.1207	5		49.1237	1
54.1542	12		49.1572	5
54.1876	7		49.1906	5
54.221	12		49.224	4
54.2544	14		49.2574	4
54.2879	6		49.2909	2
54.3213	12		49.3243	2
54.3547	11		49.3577	4
54.3881	4		49.3911	4
54.4215	6		49.4245	4
54.455	6		49.458	2
54.4884	9		49.4914	4
54.5218	4		49.5248	1
54.5552	4		49.5582	2
54.5887	3		49.5917	3
54.6221	6		49.6251	2
54.6555	13		49.6585	2
54.6889	13		49.6919	2
54.7223	7		49.7253	0
54.7558	7		49.7588	2
54.7892	9		49.7922	3
54.8226	5		49.8256	3
54.856	11		49.859	8
54.8895	14		49.8925	3
54.9229	6		49.9259	1
54.9563	7		49.9593	7
54.9897	11		49.9927	6
55.0232	2		50.0262	6
55.0566	6		50.0596	8
55.09	11		50.093	2
55.1234	7		50.1264	6
55.1568	9		50.1598	6
55.1903	14		50.1933	2
55.2237	4		50.2267	5
55.2571	14		50.2601	4
55.2905	16		50.2935	2
55.324	5		50.327	4
55.3574	11		50.3604	2
55.3908	11		50.3938	4
55.4242	4		50.4272	8
55.4576	9		50.4606	3
55.4911	8		50.4941	3
55.5245	12		50.5275	3
55.5579	12		50.5609	2
55.5913	11		50.5943	5
55.6248	5		50.6278	4
55.6582	18		50.6612	4
55.6916	13		50.6946	6
55.725	7		50.728	3
55.7584	12		50.7614	7
55.7919	12		50.7949	2
55.8253	13		50.8283	3
55.8587	5		50.8617	3
55.8921	8		50.8951	0
55.9256	11		50.9286	2
55.959	12		50.962	1
55.9924	14		50.9954	6
56.0258	14		51.0288	4
56.0592	12		51.0622	4
56.0927	8		51.0957	2
56.1261	15		51.1291	4
56.1595	8		51.1625	7
56.1929	9		51.1959	5
56.2264	9		51.2294	1
56.2598	8		51.2628	3
56.2932	11		51.2962	5
56.3266	11		51.3296	4
56.3601	16		51.3631	3
56.3935	13		51.3965	5
56.4269	12		51.4299	6
56.4603	6		51.4633	3
56.4937	8		51.4967	4
56.5272	11		51.5302	4
56.5606	6		51.5636	1
56.594	5		51.597	2
56.6274	7		51.6304	2
56.6609	7		51.6639	6
56.6943	12		51.6973	8
56.7277	8		51.7307	2
56.7611	9		51.7641	5
56.7945	4		51.7975	4
56.828	12		51.831	4
56.8614	8		51.8644	6
56.8948	7		51.8978	4
56.9282	8		51.9312	2
56.9617	9		51.9647	7
56.9951	8		51.9981	6
57.0285	8		52.0315	1
57.0619	15		52.0649	3
57.0953	11		52.0983	2
57.1288	5		52.1318	3
57.1622	9		52.1652	3
57.1956	9		52.1986	2
57.229	4		52.232	0
57.2625	11		52.2655	2
57.2959	16		52.2989	4
57.3293	9		52.3323	4
57.3627	7		52.3657	8
57.3962	5		52.3992	4
57.4296	9		52.4326	1
57.463	8		52.466	2
57.4964	7		52.4994	3
57.5298	12		52.5328	1
57.5633	15		52.5663	5
57.5967	5		52.5997	3
57.6301	15		52.6331	6
57.6635	12		52.6665	2
57.697	6		52.7	10
57.7304	9		52.7334	4
57.7638	15		52.7668	2
57.7972	7		52.8002	2
57.8306	3		52.8336	3
57.8641	7		52.8671	3
57.8975	12		52.9005	8
57.9309	11		52.9339	1
57.9643	13		52.9673	7
57.9978	13		53.0008	4
58.0312	14		53.0342	4
58.0646	11		53.0676	2
58.098	11		53.101	1
58.1314	12		53.1344	6
58.1649	11		53.1679	5
58.1983	8		53.2013	3
58.2317	6		53.2347	6
58.2651	8		53.2681	4
58.2986	7		53.3016	3
58.332	5		53.335	3
58.3654	15		53.3684	1
58.3988	8		53.4018	3
58.4322	7		53.4352	4
58.4657	9		53.4687	3
58.4991	9		53.5021	4
58.5325	13		53.5355	3
58.5659	2		53.5689	3
58.5994	15		53.6024	3
58.6328	5		53.6358	5
58.6662	6		53.6692	2
58.6996	17		53.7026	3
58.7331	5		53.7361	5
58.7665	8		53.7695	2
58.7999	7		53.8029	8
58.8333	7		53.8363	2
58.8667	14		53.8697	3
58.9002	13		53.9032	1
58.9336	11		53.9366	2
58.967	4		53.97	3
59.0004	5		54.0034	3
59.0339	13		54.0369	2
59.0673	8		54.0703	5
59.1007	8		54.1037	3
59.1341	8		54.1371	6
59.1675	11		54.1705	3
59.201	8		54.204	3
59.2344	16		54.2374	7
59.2678	3		54.2708	6
59.3012	5		54.3042	0
59.3347	16		54.3377	5
59.3681	8		54.3711	4
59.4015	17		54.4045	3
59.4349	11		54.4379	4
59.4683	9		54.4713	3
59.5018	11		54.5048	6
59.5352	16		54.5382	2
59.5686	12		54.5716	5
59.602	12		54.605	6
59.6355	13		54.6385	6
59.6689	18		54.6719	1
59.7023	6		54.7053	1
59.7357	16		54.7387	4
59.7692	7		54.7722	3
59.8026	16		54.8056	6
59.836	16		54.839	6
59.8694	7		54.8724	4
59.9028	13		54.9058	2
59.9363	13		54.9393	3
59.9697	9		54.9727	4
60.0031	7		55.0061	4
60.0365	9		55.0395	5
60.07	11		55.073	2
60.1034	9		55.1064	4
60.1368	11		55.1398	5
60.1702	6		55.1732	4
60.2036	9		55.2066	6
60.2371	11		55.2401	3
60.2705	15		55.2735	4
60.3039	12		55.3069	7
60.3373	16		55.3403	1
60.3708	11		55.3738	3
60.4042	12		55.4072	4
60.4376	9		55.4406	3
60.471	7		55.474	2
60.5044	18		55.5074	2
60.5379	21		55.5409	3
60.5713	13		55.5743	1
60.6047	12		55.6077	4
60.6381	15		55.6411	1
60.6716	13		55.6746	3
60.705	9		55.708	6
60.7384	12		55.7414	4
60.7718	22		55.7748	3
60.8052	8		55.8082	3
60.8387	12		55.8417	10
60.8721	12		55.8751	5
60.9055	14		55.9085	1
60.9389	7		55.9419	8
60.9724	13		55.9754	5
61.0058	14		56.0088	5
61.0392	11		56.0422	5
61.0726	8		56.0756	5
61.1061	12		56.1091	1
61.1395	11		56.1425	5
61.1729	13		56.1759	2
61.2063	13		56.2093	2
61.2397	15		56.2427	8
61.2732	13		56.2762	2
61.3066	11		56.3096	2
61.34	14		56.343	3
61.3734	9		56.3764	3
61.4069	13		56.4099	4
61.4403	19		56.4433	8
61.4737	16		56.4767	3
61.5071	22		56.5101	0
61.5405	9		56.5435	9
61.574	9		56.577	3
61.6074	17		56.6104	7
61.6408	19		56.6438	3
61.6742	11		56.6772	6
61.7077	15		56.7107	6
61.7411	11		56.7441	1
61.7745	15		56.7775	6
61.8079	15		56.8109	2
61.8413	15		56.8443	2
61.8748	17		56.8778	4
61.9082	21		56.9112	8
61.9416	17		56.9446	7
61.975	16		56.978	9
62.0085	15		57.0115	4
62.0419	11		57.0449	1
62.0753	7		57.0783	5
62.1087	19		57.1117	5
62.1422	22		57.1452	6
62.1756	17		57.1786	2
62.209	15		57.212	3
62.2424	19		57.2454	6
62.2758	23		57.2788	6
62.3093	18		57.3123	2
62.3427	23		57.3457	6
62.3761	14		57.3791	2
62.4095	15		57.4125	3
62.443	17		57.446	3
62.4764	15		57.4794	2
62.5098	17		57.5128	10
62.5432	17		57.5462	1
62.5766	21		57.5796	3
62.6101	13		57.6131	1
62.6435	22		57.6465	6
62.6769	15		57.6799	1
62.7103	17		57.7133	5
62.7438	22		57.7468	1
62.7772	12		57.7802	7
62.8106	12		57.8136	8
62.844	8		57.847	4
62.8774	14		57.8804	5
62.9109	18		57.9139	4
62.9443	15		57.9473	6
62.9777	12		57.9807	6
63.0111	13		58.0141	6
63.0446	11		58.0476	3
63.078	11		58.081	2
63.1114	13		58.1144	5
63.1448	21		58.1478	6
63.1782	15		58.1812	3
63.2117	23		58.2147	3
63.2451	19		58.2481	1
63.2785	17		58.2815	5
63.3119	23		58.3149	5
63.3454	25		58.3484	5
63.3788	24		58.3818	2
63.4122	14		58.4152	5
63.4456	19		58.4486	5
63.4791	19		58.4821	8
63.5125	18		58.5155	7
63.5459	26		58.5489	3
63.5793	19		58.5823	9
63.6127	14		58.6157	6
63.6462	11		58.6492	4
63.6796	24		58.6826	3
63.713	22		58.716	5
63.7464	19		58.7494	5
63.7799	24		58.7829	5
63.8133	23		58.8163	7
63.8467	25		58.8497	5
63.8801	19		58.8831	3
63.9135	25		58.9165	2
63.947	16		58.95	4
63.9804	34		58.9834	8
64.0138	19		59.0168	5
64.0472	18		59.0502	5
64.0807	24		59.0837	4
64.1141	24		59.1171	8
64.1475	29		59.1505	4
64.1809	24		59.1839	4
64.2143	21		59.2173	9
64.2478	15		59.2508	1
64.2812	23		59.2842	7
64.3146	22		59.3176	5
64.348	18		59.351	3
64.3815	14		59.3845	4
64.4149	24		59.4179	8
64.4483	24		59.4513	8
64.4817	19		59.4847	8
64.5152	17		59.5182	6
64.5486	24		59.5516	1
64.582	19		59.585	4
64.6154	28		59.6184	8
64.6488	23		59.6518	3
64.6823	21		59.6853	6
64.7157	23		59.7187	3
64.7491	31		59.7521	0
64.7825	32		59.7855	8
64.816	34		59.819	5
64.8494	19		59.8524	3
64.8828	27		59.8858	1
64.9162	26		59.9192	7
64.9496	22		59.9526	9
64.9831	28		59.9861	6
65.0165	29		60.0195	7
65.0499	40		60.0529	8
65.0833	29		60.0863	7
65.1168	27		60.1198	4
65.1502	26		60.1532	3
65.1836	43		60.1866	6
65.217	33		60.22	5
65.2504	32		60.2534	6
65.2839	44		60.2869	4
65.3173	33		60.3203	6
65.3507	36		60.3537	5
65.3841	31		60.3871	8
65.4176	26		60.4206	4
65.451	38		60.454	4
65.4844	42		60.4874	3
65.5178	39		60.5208	3
65.5512	38		60.5542	7
65.5847	40		60.5877	9
65.6181	35		60.6211	5
65.6515	45		60.6545	5
65.6849	27		60.6879	7
65.7184	32		60.7214	8
65.7518	37		60.7548	6
65.7852	43		60.7882	7
65.8186	37		60.8216	7
65.8521	39		60.8551	3
65.8855	44		60.8885	6
65.9189	39		60.9219	2
65.9523	63		60.9553	9
65.9857	39		60.9887	6
66.0192	50		61.0222	6
66.0526	49		61.0556	6
66.086	57		61.089	7
66.1194	44		61.1224	8
66.1529	50		61.1559	4
66.1863	50		61.1893	5
66.2197	48		61.2227	9
66.2531	52		61.2561	5
66.2865	47		61.2895	7
66.32	50		61.323	4
66.3534	55		61.3564	5
66.3868	43		61.3898	6
66.4202	62		61.4232	9
66.4537	54		61.4567	6
66.4871	62		61.4901	4
66.5205	65		61.5235	8
66.5539	56		61.5569	9
66.5873	69		61.5903	4
66.6208	64		61.6238	6
66.6542	59		61.6572	3
66.6876	75		61.6906	7
66.721	52		61.724	8
66.7545	73		61.7575	10
66.7879	73		61.7909	21
66.8213	69		61.8243	8
66.8547	78		61.8577	6
66.8882	81		61.8912	12
66.9216	66		61.9246	9
66.955	83		61.958	6
66.9884	80		61.9914	8
67.0218	84		62.0248	6
67.0553	78		62.0583	6
67.0887	89		62.0917	12
67.1221	81		62.1251	10
67.1555	81		62.1585	8
67.189	89		62.192	15
67.2224	95		62.2254	5
67.2558	96		62.2588	9
67.2892	89		62.2922	7
67.3226	83		62.3256	9
67.3561	110		62.3591	10
67.3895	109		62.3925	6
67.4229	97		62.4259	10
67.4563	114		62.4593	14
67.4898	134		62.4928	6
67.5232	107		62.5262	8
67.5566	106		62.5596	3
67.59	112		62.593	6
67.6234	150		62.6264	13
67.6569	149		62.6599	7
67.6903	114		62.6933	8
67.7237	122		62.7267	10
67.7571	122		62.7601	12
67.7906	137		62.7936	6
67.824	137		62.827	10
67.8574	137		62.8604	6
67.8908	149		62.8938	12
67.9243	140		62.9273	7
67.9577	167		62.9607	2
67.9911	173		62.9941	8
68.0245	181		63.0275	10
68.0579	182		63.0609	7
68.0914	169		63.0944	5
68.1248	197		63.1278	6
68.1582	171		63.1612	10
68.1916	219		63.1946	5
68.2251	182		63.2281	7
68.2585	167		63.2615	9
68.2919	199		63.2949	10
68.3253	223		63.3283	5
68.3587	225		63.3617	14
68.3922	218		63.3952	4
68.4256	227		63.4286	13
68.459	225		63.462	9
68.4924	219		63.4954	13
68.5259	253		63.5289	13
68.5593	242		63.5623	13
68.5927	251		63.5957	7
68.6261	233		63.6291	7
68.6595	272		63.6625	8
68.693	266		63.696	8
68.7264	268		63.7294	9
68.7598	263		63.7628	8
68.7932	304		63.7962	8
68.8267	256		63.8297	9
68.8601	258		63.8631	7
68.8935	264		63.8965	12
68.9269	273		63.9299	13
68.9603	296		63.9633	7
68.9938	287		63.9968	4
69.0272	305		64.0302	14
69.0606	323		64.0636	10
69.094	308		64.097	14
69.1275	308		64.1305	4
69.1609	308		64.1639	6
69.1943	282		64.1973	5
69.2277	289		64.2307	10
69.2612	287		64.2642	15
69.2946	290		64.2976	10
69.328	274		64.331	14
69.3614	242		64.3644	15
69.3948	265		64.3978	12
69.4283	248		64.4313	12
69.4617	254		64.4647	13
69.4951	273		64.4981	14
69.5285	287		64.5315	18
69.562	250		64.565	12
69.5954	225		64.5984	13
69.6288	225		64.6318	9
69.6622	228		64.6652	13
69.6956	211		64.6986	17
69.7291	241		64.7321	13
69.7625	219		64.7655	14
69.7959	208		64.7989	6
69.8293	177		64.8323	14
69.8628	196		64.8658	14
69.8962	194		64.8992	15
69.9296	196		64.9326	14
69.963	188		64.966	6
69.9964	180		64.9994	13
70.0299	160		65.0329	14
70.0633	153		65.0663	15
70.0967	171		65.0997	6
70.1301	174		65.1331	9
70.1636	145		65.1666	7
70.197	167		65.2	15
70.2304	136		65.2334	16
70.2638	143		65.2668	17
70.2973	127		65.3003	7
70.3307	150		65.3337	9
70.3641	156		65.3671	7
70.3975	134		65.4005	18
70.4309	131		65.4339	14
70.4644	142		65.4674	13
70.4978	118		65.5008	19
70.5312	121		65.5342	12
70.5646	112		65.5676	9
70.5981	105		65.6011	9
70.6315	101		65.6345	15
70.6649	107		65.6679	6
70.6983	117		65.7013	10
70.7317	94		65.7347	14
70.7652	89		65.7682	12
70.7986	107		65.8016	19
70.832	86		65.835	15
70.8654	88		65.8684	12
70.8989	81		65.9019	8
70.9323	90		65.9353	16
70.9657	95		65.9687	15
70.9991	81		66.0021	23
71.0325	74		66.0355	9
71.066	89		66.069	10
71.0994	71		66.1024	20
71.1328	76		66.1358	8
71.1662	68		66.1692	13
71.1997	63		66.2027	16
71.2331	63		66.2361	13
71.2665	76		66.2695	12
71.2999	69		66.3029	12
71.3333	63		66.3363	16
71.3668	79		66.3698	16
71.4002	57		66.4032	12
71.4336	59		66.4366	21
71.467	71		66.47	10
71.5005	67		66.5035	20
71.5339	60		66.5369	14
71.5673	53		66.5703	7
71.6007	65		66.6037	10
71.6342	54		66.6372	14
71.6676	65		66.6706	19
71.701	45		66.704	7
71.7344	63		66.7374	9
71.7678	42		66.7708	15
71.8013	42		66.8043	12
71.8347	36		66.8377	20
71.8681	49		66.8711	14
71.9015	46		66.9045	20
71.935	48		66.938	15
71.9684	55		66.9714	23
72.0018	58		67.0048	10
72.0352	45		67.0382	12
72.0686	35		67.0716	9
72.1021	46		67.1051	13
72.1355	44		67.1385	16
72.1689	45		67.1719	14
72.2023	40		67.2053	10
72.2358	32		67.2388	10
72.2692	39		67.2722	12
72.3026	42		67.3056	12
72.336	22		67.339	21
72.3694	36		67.3724	17
72.4029	38		67.4059	7
72.4363	31		67.4393	23
72.4697	39		67.4727	13
72.5031	44		67.5061	16
72.5366	39		67.5396	8
72.57	34		67.573	8
72.6034	28		67.6064	12
72.6368	34		67.6398	12
72.6703	40		67.6733	9
72.7037	27		67.7067	10
72.7371	27		67.7401	8
72.7705	26		67.7735	14
72.8039	31		67.8069	16
72.8374	31		67.8404	12
72.8708	29		67.8738	9
72.9042	29		67.9072	10
72.9376	28		67.9406	7
72.9711	37		67.9741	12
73.0045	31		68.0075	10
73.0379	24		68.0409	10
73.0713	27		68.0743	16
73.1047	34		68.1077	17
73.1382	33		68.1412	15
73.1716	22		68.1746	16
73.205	29		68.208	10
73.2384	23		68.2414	14
73.2719	29		68.2749	13
73.3053	26		68.3083	12
73.3387	27		68.3417	7
73.3721	23		68.3751	6
73.4055	31		68.4085	12
73.439	21		68.442	13
73.4724	31		68.4754	17
73.5058	19		68.5088	12
73.5392	26		68.5422	15
73.5727	25		68.5757	15
73.6061	25		68.6091	16
73.6395	18		68.6425	7
73.6729	25		68.6759	12
73.7063	26		68.7093	12
73.7398	22		68.7428	14
73.7732	27		68.7762	5
73.8066	27		68.8096	14
73.84	24		68.843	14
73.8735	27		68.8765	17
73.9069	11		68.9099	12
73.9403	21		68.9433	12
73.9737	15		68.9767	10
74.0072	28		69.0102	10
74.0406	21		69.0436	10
74.074	22		69.077	17
74.1074	13		69.1104	15
74.1408	16		69.1438	17
74.1743	27		69.1773	7
74.2077	18		69.2107	16
74.2411	23		69.2441	15
74.2745	23		69.2775	7
74.308	21		69.311	10
74.3414	21		69.3444	12
74.3748	26		69.3778	7
74.4082	21		69.4112	10
74.4416	19		69.4446	16
74.4751	14		69.4781	13
74.5085	19		69.5115	8
74.5419	17		69.5449	7
74.5753	15		69.5783	16
74.6088	9		69.6118	8
74.6422	23		69.6452	15
74.6756	13		69.6786	15
74.709	22		69.712	10
74.7424	19		69.7454	18
74.7759	16		69.7789	16
74.8093	13		69.8123	9
74.8427	23		69.8457	5
74.8761	15		69.8791	7
74.9096	6		69.9126	16
74.943	16		69.946	12
74.9764	17		69.9794	10
75.0098	14		70.0128	7
75.0433	17		70.0463	10
75.0767	11		70.0797	10
75.1101	24		70.1131	7
75.1435	15		70.1465	17
75.1769	14		70.1799	15
75.2104	12		70.2134	10
75.2438	6		70.2468	10
75.2772	19		70.2802	12
75.3106	13		70.3136	17
75.3441	14		70.3471	13
75.3775	13		70.3805	10
75.4109	15		70.4139	8
75.4443	25		70.4473	14
75.4777	23		70.4807	13
75.5112	15		70.5142	15
75.5446	15		70.5476	15
75.578	6		70.581	9
75.6114	16		70.6144	14
75.6449	15		70.6479	15
75.6783	14		70.6813	17
75.7117	12		70.7147	9
75.7451	8		70.7481	13
75.7785	15		70.7815	14
75.812	15		70.815	20
75.8454	11		70.8484	8
75.8788	12		70.8818	4
75.9122	9		70.9152	6
75.9457	13		70.9487	14
75.9791	21		70.9821	7
76.0125	11		71.0155	15
76.0459	16		71.0489	18
76.0793	12		71.0823	8
76.1128	23		71.1158	10
76.1462	4		71.1492	13
76.1796	13		71.1826	16
76.213	11		71.216	8
76.2465	9		71.2495	13
76.2799	21		71.2829	9
76.3133	9		71.3163	8
76.3467	16		71.3497	10
76.3802	12		71.3832	13
76.4136	8		71.4166	8
76.447	13		71.45	12
76.4804	9		71.4834	15
76.5138	12		71.5168	9
76.5473	9		71.5503	7
76.5807	9		71.5837	6
76.6141	6		71.6171	12
76.6475	15		71.6505	8
76.681	12		71.684	8
76.7144	15		71.7174	16
76.7478	15		71.7508	9
76.7812	13		71.7842	17
76.8146	14		71.8176	10
76.8481	16		71.8511	18
76.8815	15		71.8845	10
76.9149	6		71.9179	8
76.9483	16		71.9513	10
76.9818	12		71.9848	13
77.0152	8		72.0182	9
77.0486	7		72.0516	13
77.082	9		72.085	14
77.1154	14		72.1184	10
77.1489	15		72.1519	16
77.1823	13		72.1853	8
77.2157	7		72.2187	10
77.2491	12		72.2521	14
77.2826	7		72.2856	8
77.316	16		72.319	12
77.3494	11		72.3524	17
77.3828	9		72.3858	8
77.4163	13		72.4193	13
77.4497	7		72.4527	12
77.4831	16		72.4861	9
77.5165	14		72.5195	2
77.5499	8		72.5529	7
77.5834	18		72.5864	17
77.6168	13		72.6198	8
77.6502	12		72.6532	10
77.6836	16		72.6866	7
77.7171	13		72.7201	9
77.7505	19		72.7535	8
77.7839	8		72.7869	10
77.8173	7		72.8203	13
77.8507	24		72.8537	14
77.8842	16		72.8872	6
77.9176	12		72.9206	8
77.951	16		72.954	10
77.9844	13		72.9874	14
78.0179	11		73.0209	8
78.0513	8		73.0543	8
78.0847	6		73.0877	14
78.1181	17		73.1211	5
78.1515	21		73.1545	14
78.185	8		73.188	15
78.2184	12		73.2214	6
78.2518	6		73.2548	12
78.2852	9		73.2882	12
78.3187	13		73.3217	12
78.3521	17		73.3551	10
78.3855	9		73.3885	12
78.4189	11		73.4219	8
78.4523	9		73.4553	10
78.4858	13		73.4888	13
78.5192	17		73.5222	13
78.5526	14		73.5556	6
78.586	12		73.589	14
78.6195	15		73.6225	10
78.6529	9		73.6559	7
78.6863	14		73.6893	6
78.7197	12		73.7227	12
78.7532	8		73.7562	16
78.7866	13		73.7896	12
78.82	4		73.823	8
78.8534	14		73.8564	10
78.8868	8		73.8898	7
78.9203	18		73.9233	15
78.9537	8		73.9567	9
78.9871	9		73.9901	7
79.0205	13		74.0235	9
79.054	11		74.057	12
79.0874	9		74.0904	13
79.1208	13		74.1238	9
79.1542	9		74.1572	14
79.1876	15		74.1906	20
79.2211	13		74.2241	8
79.2545	17		74.2575	16
79.2879	4		74.2909	12
79.3213	11		74.3243	6
79.3548	11		74.3578	10
79.3882	14		74.3912	3
79.4216	14		74.4246	9
79.455	9		74.458	13
79.4884	8		74.4914	7
79.5219	14		74.5249	12
79.5553	12		74.5583	12
79.5887	18		74.5917	13
79.6221	14		74.6251	13
79.6556	7		74.6586	9
79.689	9		74.692	10
79.7224	6		74.7254	19
79.7558	8		74.7588	8
79.7893	13		74.7923	13
79.8227	5		74.8257	6
79.8561	6		74.8591	7
79.8895	11		74.8925	9
79.9229	8		74.9259	7
79.9564	5		74.9594	10
79.9898	9		74.9928	10
80.0232	14		75.0262	5
80.0566	14		75.0596	10
80.0901	9		75.0931	6
80.1235	6		75.1265	12
80.1569	16		75.1599	8
80.1903	9		75.1933	12
80.2237	12		75.2267	9
80.2572	6		75.2602	8
80.2906	6		75.2936	12
80.324	11		75.327	12
80.3574	11		75.3604	7
80.3909	7		75.3939	6
80.4243	9		75.4273	10
80.4577	3		75.4607	14
80.4911	4		75.4941	14
80.5245	16		75.5275	6
80.558	17		75.561	6
80.5914	6		75.5944	13
80.6248	9		75.6278	5
80.6582	11		75.6612	5
80.6917	9		75.6947	7
80.7251	12		75.7281	5
80.7585	11		75.7615	10
80.7919	6		75.7949	10
80.8253	8		75.8283	6
80.8588	13		75.8618	10
80.8922	9		75.8952	5
80.9256	11		75.9286	14
80.959	7		75.962	10
80.9925	12		75.9955	8
81.0259	8		76.0289	2
81.0593	8		76.0623	5
81.0927	7		76.0957	6
81.1262	7		76.1292	6
81.1596	3		76.1626	7
81.193	9		76.196	2
81.2264	9		76.2294	6
81.2598	9		76.2628	3
81.2933	14		76.2963	8
81.3267	11		76.3297	15
81.3601	7		76.3631	8
81.3935	8		76.3965	5
81.427	7		76.43	7
81.4604	8		76.4634	3
81.4938	7		76.4968	6
81.5272	7		76.5302	5
81.5606	11		76.5636	7
81.5941	13		76.5971	7
81.6275	13		76.6305	8
81.6609	17		76.6639	15
81.6943	7		76.6973	7
81.7278	9		76.7308	8
81.7612	8		76.7642	6
81.7946	6		76.7976	10
81.828	13		76.831	4
81.8614	7		76.8644	4
81.8949	11		76.8979	6
81.9283	11		76.9313	12
81.9617	12		76.9647	9
81.9951	11		76.9981	6
82.0286	7		77.0316	8
82.062	7		77.065	6
82.0954	13		77.0984	12
82.1288	4		77.1318	4
82.1623	12		77.1653	5
82.1957	15		77.1987	6
82.2291	8		77.2321	4
82.2625	5		77.2655	8
82.2959	3		77.2989	4
82.3294	7		77.3324	5
82.3628	6		77.3658	7
82.3962	9		77.3992	6
82.4296	4		77.4326	8
82.4631	8		77.4661	9
82.4965	6		77.4995	4
82.5299	8		77.5329	3
82.5633	4		77.5663	7
82.5967	7		77.5997	4
82.6302	7		77.6332	10
82.6636	9		77.6666	6
82.697	12		77.7	6
82.7304	4		77.7334	4
82.7639	7		77.7669	6
82.7973	11		77.8003	12
82.8307	11		77.8337	10
82.8641	6		77.8671	9
82.8975	7		77.9005	5
82.931	5		77.934	5
82.9644	8		77.9674	7
82.9978	8		78.0008	7
83.0312	8		78.0342	7
83.0647	6		78.0677	9
83.0981	9		78.1011	6
83.1315	9		78.1345	3
83.1649	11		78.1679	4
83.1983	6		78.2013	6
83.2318	9		78.2348	6
83.2652	12		78.2682	3
83.2986	8		78.3016	6
83.332	8		78.335	5
83.3655	3		78.3685	4
83.3989	8		78.4019	5
83.4323	8		78.4353	7
83.4657	5		78.4687	1
83.4992	13		78.5022	6
83.5326	7		78.5356	7
83.566	8		78.569	9
83.5994	16		78.6024	4
83.6328	15		78.6358	7
83.6663	7		78.6693	6
83.6997	8		78.7027	5
83.7331	7		78.7361	6
83.7665	8		78.7695	4
83.8	13		78.803	2
83.8334	11		78.8364	6
83.8668	11		78.8698	10
83.9002	8		78.9032	4
83.9336	5		78.9366	5
83.9671	7		78.9701	4
84.0005	6		79.0035	8
84.0339	7		79.0369	1
84.0673	6		79.0703	8
84.1008	8		79.1038	4
84.1342	11		79.1372	5
84.1676	8		79.1706	10
84.201	3		79.204	12
84.2344	6		79.2374	7
84.2679	9		79.2709	3
84.3013	7		79.3043	4
84.3347	9		79.3377	3
84.3681	8		79.3711	7
84.4016	6		79.4046	8
84.435	9		79.438	3
84.4684	7		79.4714	6
84.5018	6		79.5048	2
84.5353	2		79.5383	6
84.5687	5		79.5717	9
84.6021	6		79.6051	5
84.6355	8		79.6385	6
84.6689	6		79.6719	5
84.7024	11		79.7054	6
84.7358	17		79.7388	7
84.7692	7		79.7722	5
84.8026	9		79.8056	10
84.8361	8		79.8391	5
84.8695	14		79.8725	7
84.9029	8		79.9059	3
84.9363	9		79.9393	6
84.9697	11		79.9727	2
85.0032	14		80.0062	6
85.0366	8		80.0396	4
85.07	7		80.073	5
85.1034	4		80.1064	3
85.1369	5		80.1399	4
85.1703	3		80.1733	4
85.2037	5		80.2067	3
85.2371	6		80.2401	5
85.2705	1		80.2735	4
85.304	6		80.307	8
85.3374	7		80.3404	4
85.3708	6		80.3738	12
85.4042	5		80.4072	7
85.4377	5		80.4407	3
85.4711	14		80.4741	5
85.5045	12		80.5075	2
85.5379	12		80.5409	5
85.5714	5		80.5744	3
85.6048	2		80.6078	5
85.6382	11		80.6412	2
85.6716	5		80.6746	1
85.705	3		80.708	4
85.7385	4		80.7415	7
85.7719	7		80.7749	8
85.8053	6		80.8083	5
85.8387	4		80.8417	5
85.8722	1		80.8752	3
85.9056	5		80.9086	3
85.939	8		80.942	2
85.9724	11		80.9754	6
86.0058	6		81.0088	2
86.0393	5		81.0423	5
86.0727	3		81.0757	4
86.1061	6		81.1091	4
86.1395	8		81.1425	6
86.173	11		81.176	3
86.2064	6		81.2094	3
86.2398	9		81.2428	8
86.2732	8		81.2762	2
86.3066	6		81.3096	4
86.3401	11		81.3431	2
86.3735	5		81.3765	1
86.4069	9		81.4099	3
86.4403	5		81.4433	6
86.4738	9		81.4768	1
86.5072	6		81.5102	3
86.5406	5		81.5436	6
86.574	5		81.577	9
86.6074	5		81.6104	1
86.6409	8		81.6439	3
86.6743	11		81.6773	7
86.7077	9		81.7107	3
86.7411	6		81.7441	4
86.7746	9		81.7776	2
86.808	4		81.811	8
86.8414	5		81.8444	2
86.8748	7		81.8778	6
86.9083	12		81.9113	3
86.9417	7		81.9447	9
86.9751	7		81.9781	6
87.0085	5		82.0115	2
87.0419	6		82.0449	5
87.0754	6		82.0784	4
87.1088	6		82.1118	0
87.1422	4		82.1452	2
87.1756	7		82.1786	3
87.2091	4		82.2121	5
87.2425	6		82.2455	7
87.2759	6		82.2789	2
87.3093	7		82.3123	8
87.3427	7		82.3457	8
87.3762	5		82.3792	2
87.4096	6		82.4126	6
87.443	7		82.446	8
87.4764	8		82.4794	5
87.5099	4		82.5129	6
87.5433	9		82.5463	9
87.5767	6		82.5797	2
87.6101	3		82.6131	5
87.6435	8		82.6465	2
87.677	13		82.68	6
87.7104	5		82.7134	5
87.7438	6		82.7468	1
87.7772	2		82.7802	0
87.8107	5		82.8137	1
87.8441	15		82.8471	6
87.8775	4		82.8805	8
87.9109	7		82.9139	4
87.9444	9		82.9474	2
87.9778	5		82.9808	5
88.0112	9		83.0142	2
88.0446	11		83.0476	2
88.078	11		83.081	5
88.1115	9		83.1145	3
88.1449	6		83.1479	6
88.1783	7		83.1813	5
88.2117	9		83.2147	4
88.2452	6		83.2482	4
88.2786	7		83.2816	4
88.312	13		83.315	4
88.3454	4		83.3484	4
88.3788	8		83.3818	4
88.4123	8		83.4153	5
88.4457	9		83.4487	5
88.4791	9		83.4821	4
88.5125	12		83.5155	3
88.546	5		83.549	2
88.5794	8		83.5824	2
88.6128	5		83.6158	4
88.6462	6		83.6492	6
88.6796	4		83.6826	1
88.7131	9		83.7161	4
88.7465	8		83.7495	2
88.7799	7		83.7829	5
88.8133	11		83.8163	4
88.8468	13		83.8498	9
88.8802	9		83.8832	2
88.9136	6		83.9166	3
88.947	9		83.95	4
88.9804	8		83.9834	3
89.0139	6		84.0169	6
89.0473	7		84.0503	6
89.0807	4		84.0837	5
89.1141	8		84.1171	3
89.1476	11		84.1506	5
89.181	4		84.184	5
89.2144	9		84.2174	1
89.2478	4		84.2508	6
89.2813	7		84.2843	3
89.3147	6		84.3177	5
89.3481	5		84.3511	7
89.3815	6		84.3845	7
89.4149	3		84.4179	4
89.4484	8		84.4514	5
89.4818	7		84.4848	4
89.5152	3		84.5182	5
89.5486	6		84.5516	2
89.5821	7		84.5851	6
89.6155	6		84.6185	2
89.6489	6		84.6519	0
89.6823	6		84.6853	3
89.7157	7		84.7187	3
89.7492	5		84.7522	2
89.7826	6		84.7856	6
89.816	3		84.819	1
89.8494	8		84.8524	3
89.8829	9		84.8859	4
89.9163	6		84.9193	7
89.9497	5		84.9527	4
89.9831	9		84.9861	4
			85.0195	5
			85.053	2
			85.0864	1
			85.1198	8
			85.1532	8
			85.1867	6
			85.2201	2
			85.2535	5
			85.2869	6
			85.3204	4
			85.3538	5
			85.3872	2
			85.4206	4
			85.454	4
			85.4875	3
			85.5209	4
			85.5543	1
			85.5877	3
			85.6212	2
			85.6546	2
			85.688	3
			85.7214	7
			85.7548	3
			85.7883	2
			85.8217	2
			85.8551	2
			85.8885	4
			85.922	4
			85.9554	4
			85.9888	5
			86.0222	4
			86.0556	0
			86.0891	3
			86.1225	3
			86.1559	1
			86.1893	4
			86.2228	4
			86.2562	2
			86.2896	2
			86.323	6
			86.3564	4
			86.3899	0
			86.4233	3
			86.4567	3
			86.4901	3
			86.5236	6
			86.557	6
			86.5904	1
			86.6238	3
			86.6573	3
			86.6907	4
			86.7241	6
			86.7575	1
[truncated: 97 more rows]

## Sheet: Fig 3a
Bias	Dep Rate (nm/min)	Resistance (micro Ohm cm)
0	2.61	1086.62
60	2.66	780.99
100	2.58	488.68
150	2.26	153.725
200	1.73	45.3747
250	1.77	51.1058
300	1.73	52.6392

## Sheet: Fig 3b
0V XRD			100V XRD			200V XRD			300V XRD
Angle	Intensity		Angle	Intensity		Angle	Intensity		Angle	Intensity
20.0127	6		20.0127	14		20.0127	12		20.0127	8
20.0461	14		20.0461	12		20.0461	10		20.0461	17
20.0796	10		20.0796	10		20.0796	8		20.0796	7
20.113	10		20.113	9		20.113	12		20.113	4
20.1464	9		20.1464	12		20.1464	5		20.1464	6
20.1798	12		20.1798	19		20.1798	15		20.1798	10
20.2132	13		20.2132	12		20.2132	4		20.2132	16
20.2467	7		20.2467	12		20.2467	12		20.2467	12
20.2801	15		20.2801	15		20.2801	12		20.2801	16
20.3135	8		20.3135	12		20.3135	14		20.3135	12
20.3469	14		20.3469	14		20.3469	6		20.3469	4
20.3804	3		20.3804	15		20.3804	13		20.3804	8
20.4138	13		20.4138	17		20.4138	12		20.4138	10
20.4472	12		20.4472	10		20.4472	14		20.4472	14
20.4806	13		20.4806	10		20.4806	15		20.4806	17
20.514	15		20.514	9		20.514	10		20.514	12
20.5475	13		20.5475	13		20.5475	18		20.5475	16
20.5809	14		20.5809	12		20.5809	9		20.5809	8
20.6143	8		20.6143	15		20.6143	9		20.6143	5
20.6477	9		20.6477	9		20.6477	8		20.6477	8
20.6812	15		20.6812	13		20.6812	10		20.6812	15
20.7146	13		20.7146	13		20.7146	9		20.7146	9
20.748	15		20.748	12		20.748	14		20.748	9
20.7814	8		20.7814	18		20.7814	17		20.7814	7
20.8149	8		20.8149	3		20.8149	6		20.8149	6
20.8483	5		20.8483	9		20.8483	7		20.8483	12
20.8817	14		20.8817	9		20.8817	7		20.8817	10
20.9151	6		20.9151	13		20.9151	16		20.9151	10
20.9485	7		20.9485	8		20.9485	12		20.9485	4
20.982	12		20.982	9		20.982	18		20.982	12
21.0154	8		21.0154	12		21.0154	13		21.0154	4
21.0488	12		21.0488	8		21.0488	7		21.0488	10
21.0822	6		21.0822	5		21.0822	8		21.0822	7
21.1157	12		21.1157	9		21.1157	10		21.1157	7
21.1491	8		21.1491	10		21.1491	12		21.1491	10
21.1825	12		21.1825	12		21.1825	7		21.1825	12
21.2159	9		21.2159	7		21.2159	8		21.2159	8
21.2493	7		21.2493	9		21.2493	9		21.2493	10
21.2828	13		21.2828	9		21.2828	13		21.2828	9
21.3162	9		21.3162	8		21.3162	14		21.3162	12
21.3496	9		21.3496	6		21.3496	10		21.3496	3
21.383	9		21.383	15		21.383	10		21.383	3
21.4165	10		21.4165	8		21.4165	3		21.4165	10
21.4499	10		21.4499	4		21.4499	7		21.4499	10
21.4833	13		21.4833	7		21.4833	5		21.4833	12
21.5167	13		21.5167	3		21.5167	10		21.5167	9
21.5501	13		21.5501	10		21.5501	7		21.5501	5
21.5836	7		21.5836	3		21.5836	8		21.5836	6
21.617	10		21.617	7		21.617	8		21.617	12
21.6504	5		21.6504	9		21.6504	8		21.6504	14
21.6838	12		21.6838	13		21.6838	8		21.6838	7
21.7173	7		21.7173	7		21.7173	5		21.7173	16
21.7507	7		21.7507	14		21.7507	6		21.7507	8
21.7841	15		21.7841	15		21.7841	10		21.7841	13
21.8175	5		21.8175	7		21.8175	5		21.8175	9
21.851	14		21.851	8		21.851	12		21.851	2
21.8844	5		21.8844	12		21.8844	5		21.8844	9
21.9178	6		21.9178	10		21.9178	8		21.9178	13
21.9512	14		21.9512	6		21.9512	7		21.9512	8
21.9846	9		21.9846	13		21.9846	6		21.9846	13
22.0181	9		22.0181	14		22.0181	10		22.0181	3
22.0515	10		22.0515	9		22.0515	7		22.0515	6
22.0849	7		22.0849	14		22.0849	5		22.0849	10
22.1183	8		22.1183	9		22.1183	17		22.1183	10
22.1518	10		22.1518	12		22.1518	10		22.1518	6
22.1852	12		22.1852	16		22.1852	5		22.1852	10
22.2186	6		22.2186	9		22.2186	8		22.2186	10
22.252	14		22.252	8		22.252	5		22.252	6
22.2854	14		22.2854	4		22.2854	7		22.2854	17
22.3189	9		22.3189	8		22.3189	7		22.3189	9
22.3523	8		22.3523	12		22.3523	8		22.3523	6
22.3857	9		22.3857	8		22.3857	8		22.3857	8
22.4191	13		22.4191	7		22.4191	5		22.4191	6
22.4526	9		22.4526	7		22.4526	7		22.4526	5
22.486	12		22.486	13		22.486	8		22.486	10
22.5194	13		22.5194	8		22.5194	7		22.5194	8
22.5528	8		22.5528	9		22.5528	8		22.5528	6
22.5862	12		22.5862	7		22.5862	10		22.5862	7
22.6197	9		22.6197	3		22.6197	12		22.6197	5
22.6531	2		22.6531	5		22.6531	12		22.6531	7
22.6865	12		22.6865	7		22.6865	9		22.6865	8
22.7199	10		22.7199	6		22.7199	8		22.7199	6
22.7534	14		22.7534	7		22.7534	6		22.7534	2
22.7868	3		22.7868	12		22.7868	6		22.7868	6
22.8202	9		22.8202	9		22.8202	5		22.8202	6
22.8536	9		22.8536	6		22.8536	6		22.8536	6
22.887	12		22.887	13		22.887	4		22.887	4
22.9205	5		22.9205	12		22.9205	5		22.9205	13
22.9539	6		22.9539	4		22.9539	6		22.9539	7
22.9873	9		22.9873	6		22.9873	5		22.9873	13
23.0207	6		23.0207	8		23.0207	14		23.0207	10
23.0542	14		23.0542	9		23.0542	10		23.0542	7
23.0876	10		23.0876	8		23.0876	5		23.0876	7
23.121	15		23.121	9		23.121	6		23.121	5
23.1544	10		23.1544	13		23.1544	7		23.1544	6
23.1879	8		23.1879	15		23.1879	5		23.1879	8
23.2213	12		23.2213	5		23.2213	14		23.2213	9
23.2547	8		23.2547	14		23.2547	14		23.2547	8
23.2881	5		23.2881	9		23.2881	4		23.2881	9
23.3215	16		23.3215	6		23.3215	5		23.3215	7
23.355	5		23.355	13		23.355	7		23.355	6
23.3884	6		23.3884	7		23.3884	15		23.3884	7
23.4218	8		23.4218	8		23.4218	6		23.4218	12
23.4552	10		23.4552	4		23.4552	5		23.4552	7
23.4887	9		23.4887	8		23.4887	4		23.4887	9
23.5221	9		23.5221	8		23.5221	6		23.5221	12
23.5555	16		23.5555	8		23.5555	5		23.5555	8
23.5889	6		23.5889	7		23.5889	5		23.5889	5
23.6223	8		23.6223	10		23.6223	7		23.6223	12
23.6558	5		23.6558	3		23.6558	6		23.6558	7
23.6892	9		23.6892	10		23.6892	5		23.6892	16
23.7226	8		23.7226	12		23.7226	10		23.7226	9
23.756	4		23.756	10		23.756	6		23.756	3
23.7895	9		23.7895	5		23.7895	7		23.7895	7
23.8229	6		23.8229	9		23.8229	7		23.8229	10
23.8563	8		23.8563	5		23.8563	8		23.8563	12
23.8897	14		23.8897	14		23.8897	4		23.8897	8
23.9231	4		23.9231	9		23.9231	7		23.9231	7
23.9566	6		23.9566	9		23.9566	8		23.9566	16
23.99	5		23.99	8		23.99	9		23.99	2
24.0234	7		24.0234	13		24.0234	5		24.0234	7
24.0568	10		24.0568	3		24.0568	8		24.0568	14
24.0903	5		24.0903	9		24.0903	5		24.0903	9
24.1237	12		24.1237	13		24.1237	7		24.1237	8
24.1571	3		24.1571	7		24.1571	8		24.1571	3
24.1905	5		24.1905	15		24.1905	4		24.1905	6
24.224	12		24.224	3		24.224	10		24.224	9
24.2574	14		24.2574	7		24.2574	7		24.2574	7
24.2908	7		24.2908	5		24.2908	5		24.2908	9
24.3242	4		24.3242	7		24.3242	10		24.3242	12
24.3576	6		24.3576	7		24.3576	7		24.3576	12
24.3911	4		24.3911	7		24.3911	12		24.3911	4
24.4245	12		24.4245	10		24.4245	5		24.4245	6
24.4579	6		24.4579	5		24.4579	9		24.4579	6
24.4913	12		24.4913	7		24.4913	7		24.4913	7
24.5248	5		24.5248	5		24.5248	7		24.5248	6
24.5582	7		24.5582	16		24.5582	9		24.5582	4
24.5916	9		24.5916	5		24.5916	5		24.5916	7
24.625	1		24.625	10		24.625	7		24.625	2
24.6584	2		24.6584	3		24.6584	3		24.6584	7
24.6919	7		24.6919	10		24.6919	8		24.6919	5
24.7253	13		24.7253	9		24.7253	4		24.7253	8
24.7587	7		24.7587	4		24.7587	6		24.7587	9
24.7921	6		24.7921	7		24.7921	4		24.7921	7
24.8256	9		24.8256	8		24.8256	13		24.8256	6
24.859	8		24.859	12		24.859	7		24.859	5
24.8924	12		24.8924	13		24.8924	6		24.8924	8
24.9258	6		24.9258	5		24.9258	7		24.9258	8
24.9592	5		24.9592	7		24.9592	9		24.9592	3
24.9927	7		24.9927	4		24.9927	8		24.9927	4
25.0261	13		25.0261	6		25.0261	7		25.0261	4
25.0595	9		25.0595	10		25.0595	4		25.0595	6
25.0929	5		25.0929	10		25.0929	1		25.0929	7
25.1264	7		25.1264	2		25.1264	6		25.1264	8
25.1598	6		25.1598	5		25.1598	6		25.1598	5
25.1932	8		25.1932	4		25.1932	2		25.1932	6
25.2266	7		25.2266	10		25.2266	8		25.2266	13
25.26	4		25.26	10		25.26	3		25.26	9
25.2935	14		25.2935	7		25.2935	6		25.2935	6
25.3269	10		25.3269	4		25.3269	5		25.3269	8
25.3603	8		25.3603	8		25.3603	9		25.3603	8
25.3937	9		25.3937	8		25.3937	8		25.3937	4
25.4272	13		25.4272	9		25.4272	5		25.4272	13
25.4606	5		25.4606	6		25.4606	9		25.4606	4
25.494	5		25.494	9		25.494	4		25.494	7
25.5274	6		25.5274	7		25.5274	6		25.5274	4
25.5609	4		25.5609	6		25.5609	4		25.5609	3
25.5943	6		25.5943	6		25.5943	6		25.5943	5
25.6277	5		25.6277	9		25.6277	10		25.6277	5
25.6611	7		25.6611	7		25.6611	12		25.6611	6
25.6945	12		25.6945	13		25.6945	5		25.6945	9
25.728	7		25.728	10		25.728	7		25.728	7
25.7614	5		25.7614	10		25.7614	16		25.7614	9
25.7948	5		25.7948	8		25.7948	12		25.7948	3
25.8282	7		25.8282	5		25.8282	7		25.8282	7
25.8617	6		25.8617	7		25.8617	6		25.8617	3
25.8951	8		25.8951	6		25.8951	2		25.8951	4
25.9285	6		25.9285	9		25.9285	9		25.9285	8
25.9619	6		25.9619	13		25.9619	3		25.9619	4
25.9953	7		25.9953	8		25.9953	7		25.9953	7
26.0288	7		26.0288	4		26.0288	9		26.0288	12
26.0622	2		26.0622	8		26.0622	13		26.0622	8
26.0956	7		26.0956	9		26.0956	6		26.0956	6
26.129	6		26.129	4		26.129	2		26.129	9
26.1625	9		26.1625	4		26.1625	6		26.1625	7
26.1959	5		26.1959	6		26.1959	4		26.1959	9
26.2293	7		26.2293	10		26.2293	5		26.2293	8
26.2627	3		26.2627	7		26.2627	6		26.2627	2
26.2961	4		26.2961	5		26.2961	5		26.2961	10
26.3296	3		26.3296	12		26.3296	8		26.3296	8
26.363	6		26.363	8		26.363	14		26.363	5
26.3964	8		26.3964	4		26.3964	3		26.3964	10
26.4298	4		26.4298	4		26.4298	6		26.4298	8
26.4633	6		26.4633	3		26.4633	2		26.4633	9
26.4967	7		26.4967	6		26.4967	4		26.4967	10
26.5301	9		26.5301	6		26.5301	7		26.5301	12
26.5635	8		26.5635	4		26.5635	6		26.5635	5
26.597	9		26.597	10		26.597	4		26.597	5
26.6304	7		26.6304	7		26.6304	2		26.6304	6
26.6638	6		26.6638	5		26.6638	4		26.6638	6
26.6972	1		26.6972	7		26.6972	6		26.6972	4
26.7306	6		26.7306	7		26.7306	6		26.7306	3
26.7641	4		26.7641	6		26.7641	8		26.7641	5
26.7975	5		26.7975	8		26.7975	5		26.7975	5
26.8309	2		26.8309	14		26.8309	6		26.8309	5
26.8643	9		26.8643	5		26.8643	6		26.8643	4
26.8978	12		26.8978	8		26.8978	5		26.8978	5
26.9312	9		26.9312	7		26.9312	5		26.9312	4
26.9646	10		26.9646	9		26.9646	5		26.9646	9
26.998	6		26.998	3		26.998	9		26.998	9
27.0314	8		27.0314	4		27.0314	6		27.0314	2
27.0649	8		27.0649	9		27.0649	5		27.0649	3
27.0983	4		27.0983	9		27.0983	8		27.0983	3
27.1317	10		27.1317	8		27.1317	5		27.1317	5
27.1651	5		27.1651	5		27.1651	7		27.1651	12
27.1986	4		27.1986	9		27.1986	6		27.1986	5
27.232	3		27.232	4		27.232	6		27.232	5
27.2654	6		27.2654	5		27.2654	10		27.2654	5
27.2988	7		27.2988	4		27.2988	6		27.2988	1
27.3322	7		27.3322	6		27.3322	12		27.3322	7
27.3657	7		27.3657	3		27.3657	5		27.3657	4
27.3991	8		27.3991	7		27.3991	2		27.3991	8
27.4325	6		27.4325	6		27.4325	5		27.4325	5
27.4659	4		27.4659	3		27.4659	3		27.4659	8
27.4994	3		27.4994	8		27.4994	6		27.4994	1
27.5328	3		27.5328	5		27.5328	5		27.5328	5
27.5662	12		27.5662	13		27.5662	6		27.5662	3
27.5996	5		27.5996	7		27.5996	7		27.5996	3
27.633	10		27.633	6		27.633	4		27.633	7
27.6665	5		27.6665	2		27.6665	6		27.6665	9
27.6999	3		27.6999	4		27.6999	5		27.6999	7
27.7333	7		27.7333	3		27.7333	6		27.7333	5
27.7667	8		27.7667	8		27.7667	4		27.7667	6
27.8002	9		27.8002	2		27.8002	6		27.8002	8
27.8336	9		27.8336	7		27.8336	1		27.8336	7
27.867	4		27.867	6		27.867	7		27.867	2
27.9004	4		27.9004	10		27.9004	5		27.9004	6
27.9339	6		27.9339	6		27.9339	7		27.9339	7
27.9673	9		27.9673	7		27.9673	5		27.9673	5
28.0007	7		28.0007	7		28.0007	4		28.0007	4
28.0341	2		28.0341	13		28.0341	4		28.0341	5
28.0675	8		28.0675	8		28.0675	5		28.0675	5
28.101	5		28.101	3		28.101	5		28.101	7
28.1344	8		28.1344	12		28.1344	4		28.1344	7
28.1678	9		28.1678	7		28.1678	2		28.1678	12
28.2012	10		28.2012	12		28.2012	6		28.2012	6
28.2347	7		28.2347	7		28.2347	7		28.2347	5
28.2681	5		28.2681	12		28.2681	6		28.2681	5
28.3015	8		28.3015	14		28.3015	7		28.3015	8
28.3349	3		28.3349	5		28.3349	3		28.3349	9
28.3683	8		28.3683	9		28.3683	5		28.3683	7
28.4018	6		28.4018	7		28.4018	4		28.4018	6
28.4352	8		28.4352	7		28.4352	6		28.4352	7
28.4686	3		28.4686	7		28.4686	3		28.4686	2
28.502	9		28.502	13		28.502	8		28.502	6
28.5355	8		28.5355	7		28.5355	3		28.5355	4
28.5689	7		28.5689	3		28.5689	6		28.5689	5
28.6023	6		28.6023	5		28.6023	3		28.6023	4
28.6357	5		28.6357	4		28.6357	3		28.6357	7
28.6691	2		28.6691	5		28.6691	8		28.6691	7
28.7026	7		28.7026	6		28.7026	8		28.7026	4
28.736	6		28.736	8		28.736	8		28.736	7
28.7694	8		28.7694	4		28.7694	5		28.7694	8
28.8028	8		28.8028	7		28.8028	6		28.8028	4
28.8363	4		28.8363	4		28.8363	4		28.8363	7
28.8697	5		28.8697	10		28.8697	2		28.8697	3
28.9031	7		28.9031	6		28.9031	8		28.9031	10
28.9365	8		28.9365	5		28.9365	4		28.9365	5
28.97	6		28.97	10		28.97	1		28.97	15
29.0034	3		29.0034	5		29.0034	7		29.0034	6
29.0368	3		29.0368	9		29.0368	6		29.0368	6
29.0702	7		29.0702	8		29.0702	4		29.0702	3
29.1036	8		29.1036	6		29.1036	1		29.1036	4
29.1371	4		29.1371	9		29.1371	3		29.1371	8
29.1705	2		29.1705	4		29.1705	7		29.1705	4
29.2039	9		29.2039	6		29.2039	4		29.2039	8
29.2373	8		29.2373	7		29.2373	8		29.2373	2
29.2708	5		29.2708	3		29.2708	5		29.2708	6
29.3042	8		29.3042	6		29.3042	10		29.3042	8
29.3376	2		29.3376	4		29.3376	7		29.3376	7
29.371	4		29.371	8		29.371	2		29.371	6
29.4044	9		29.4044	7		29.4044	10		29.4044	7
29.4379	2		29.4379	4		29.4379	9		29.4379	5
29.4713	10		29.4713	4		29.4713	8		29.4713	4
29.5047	6		29.5047	5		29.5047	10		29.5047	6
29.5381	7		29.5381	9		29.5381	6		29.5381	8
29.5716	3		29.5716	3		29.5716	10		29.5716	6
29.605	4		29.605	6		29.605	6		29.605	8
29.6384	6		29.6384	10		29.6384	7		29.6384	3
29.6718	5		29.6718	4		29.6718	6		29.6718	8
29.7052	10		29.7052	1		29.7052	7		29.7052	3
29.7387	7		29.7387	6		29.7387	6		29.7387	8
29.7721	7		29.7721	5		29.7721	6		29.7721	6
29.8055	5		29.8055	3		29.8055	4		29.8055	6
29.8389	5		29.8389	12		29.8389	3		29.8389	3
29.8724	9		29.8724	8		29.8724	6		29.8724	5
29.9058	7		29.9058	2		29.9058	8		29.9058	4
29.9392	7		29.9392	6		29.9392	5		29.9392	6
29.9726	8		29.9726	9		29.9726	5		29.9726	2
30.0061	6		30.0061	5		30.0061	6		30.0061	6
30.0395	5		30.0395	5		30.0395	4		30.0395	3
30.0729	6		30.0729	4		30.0729	8		30.0729	6
30.1063	6		30.1063	4		30.1063	7		30.1063	6
30.1397	5		30.1397	4		30.1397	5		30.1397	3
30.1732	3		30.1732	3		30.1732	7		30.1732	7
30.2066	2		30.2066	5		30.2066	6		30.2066	4
30.24	5		30.24	4		30.24	9		30.24	7
30.2734	4		30.2734	7		30.2734	3		30.2734	9
30.3069	1		30.3069	10		30.3069	13		30.3069	5
30.3403	4		30.3403	5		30.3403	4		30.3403	8
30.3737	3		30.3737	5		30.3737	4		30.3737	5
30.4071	6		30.4071	3		30.4071	3		30.4071	3
30.4405	2		30.4405	7		30.4405	1		30.4405	2
30.474	2		30.474	6		30.474	6		30.474	4
30.5074	2		30.5074	3		30.5074	5		30.5074	1
30.5408	5		30.5408	10		30.5408	7		30.5408	8
30.5742	5		30.5742	5		30.5742	5		30.5742	8
30.6077	7		30.6077	4		30.6077	2		30.6077	4
30.6411	8		30.6411	6		30.6411	7		30.6411	5
30.6745	7		30.6745	13		30.6745	5		30.6745	6
30.7079	5		30.7079	12		30.7079	1		30.7079	5
30.7413	5		30.7413	6		30.7413	6		30.7413	3
30.7748	5		30.7748	5		30.7748	7		30.7748	3
30.8082	5		30.8082	9		30.8082	4		30.8082	5
30.8416	4		30.8416	4		30.8416	3		30.8416	4
30.875	2		30.875	4		30.875	3		30.875	0
30.9085	7		30.9085	8		30.9085	1		30.9085	10
30.9419	1		30.9419	2		30.9419	5		30.9419	6
30.9753	7		30.9753	2		30.9753	2		30.9753	5
31.0087	9		31.0087	5		31.0087	5		31.0087	7
31.0421	2		31.0421	5		31.0421	4		31.0421	10
31.0756	5		31.0756	3		31.0756	7		31.0756	9
31.109	6		31.109	5		31.109	6		31.109	2
31.1424	3		31.1424	3		31.1424	7		31.1424	9
31.1758	5		31.1758	8		31.1758	10		31.1758	7
31.2093	6		31.2093	7		31.2093	1		31.2093	5
31.2427	3		31.2427	8		31.2427	5		31.2427	4
31.2761	2		31.2761	3		31.2761	5		31.2761	4
31.3095	6		31.3095	3		31.3095	7		31.3095	5
31.343	4		31.343	12		31.343	5		31.343	5
31.3764	5		31.3764	9		31.3764	4		31.3764	5
31.4098	8		31.4098	8		31.4098	10		31.4098	5
31.4432	13		31.4432	4		31.4432	5		31.4432	5
31.4766	6		31.4766	5		31.4766	6		31.4766	3
31.5101	1		31.5101	9		31.5101	4		31.5101	10
31.5435	8		31.5435	6		31.5435	8		31.5435	5
31.5769	4		31.5769	4		31.5769	3		31.5769	2
31.6103	6		31.6103	9		31.6103	2		31.6103	3
31.6438	3		31.6438	8		31.6438	8		31.6438	3
31.6772	2		31.6772	10		31.6772	5		31.6772	4
31.7106	4		31.7106	7		31.7106	4		31.7106	4
31.744	6		31.744	5		31.744	6		31.744	0
31.7774	7		31.7774	7		31.7774	3		31.7774	6
31.8109	2		31.8109	8		31.8109	5		31.8109	7
31.8443	5		31.8443	3		31.8443	3		31.8443	2
31.8777	6		31.8777	4		31.8777	8		31.8777	4
31.9111	4		31.9111	6		31.9111	6		31.9111	4
31.9446	4		31.9446	1		31.9446	5		31.9446	3
31.978	3		31.978	4		31.978	10		31.978	2
32.0114	2		32.0114	3		32.0114	4		32.0114	3
32.0448	3		32.0448	1		32.0448	3		32.0448	8
32.0782	5		32.0782	7		32.0782	3		32.0782	1
32.1117	3		32.1117	8		32.1117	1		32.1117	6
32.1451	1		32.1451	4		32.1451	7		32.1451	4
32.1785	6		32.1785	6		32.1785	8		32.1785	10
32.2119	6		32.2119	7		32.2119	6		32.2119	5
32.2454	6		32.2454	2		32.2454	7		32.2454	3
32.2788	1		32.2788	5		32.2788	5		32.2788	5
32.3122	4		32.3122	3		32.3122	3		32.3122	7
32.3456	3		32.3456	6		32.3456	6		32.3456	4
32.3791	4		32.3791	5		32.3791	8		32.3791	3
32.4125	1		32.4125	5		32.4125	5		32.4125	9
32.4459	8		32.4459	5		32.4459	2		32.4459	8
32.4793	8		32.4793	6		32.4793	4		32.4793	9
32.5127	7		32.5127	7		32.5127	1		32.5127	4
32.5462	10		32.5462	8		32.5462	6		32.5462	4
32.5796	4		32.5796	6		32.5796	6		32.5796	2
32.613	3		32.613	9		32.613	3		32.613	7
32.6464	5		32.6464	5		32.6464	5		32.6464	8
32.6799	7		32.6799	7		32.6799	6		32.6799	5
32.7133	3		32.7133	12		32.7133	4		32.7133	4
32.7467	3		32.7467	2		32.7467	7		32.7467	1
32.7801	5		32.7801	2		32.7801	6		32.7801	3
32.8135	5		32.8135	3		32.8135	4		32.8135	6
32.847	7		32.847	5		32.847	1		32.847	6
32.8804	7		32.8804	8		32.8804	2		32.8804	4
32.9138	1		32.9138	5		32.9138	4		32.9138	8
32.9472	5		32.9472	6		32.9472	3		32.9472	6
32.9807	3		32.9807	9		32.9807	4		32.9807	5
33.0141	6		33.0141	12		33.0141	6		33.0141	1
33.0475	2		33.0475	6		33.0475	7		33.0475	9
33.0809	4		33.0809	5		33.0809	4		33.0809	9
33.1143	2		33.1143	8		33.1143	3		33.1143	4
33.1478	4		33.1478	5		33.1478	6		33.1478	8
33.1812	5		33.1812	5		33.1812	7		33.1812	5
33.2146	4		33.2146	7		33.2146	3		33.2146	8
33.248	4		33.248	5		33.248	2		33.248	7
33.2815	3		33.2815	2		33.2815	7		33.2815	2
33.3149	5		33.3149	5		33.3149	5		33.3149	4
33.3483	5		33.3483	3		33.3483	5		33.3483	7
33.3817	6		33.3817	6		33.3817	5		33.3817	2
33.4151	4		33.4151	7		33.4151	8		33.4151	3
33.4486	4		33.4486	5		33.4486	6		33.4486	4
33.482	10		33.482	4		33.482	8		33.482	8
33.5154	2		33.5154	8		33.5154	4		33.5154	5
33.5488	6		33.5488	1		33.5488	3		33.5488	0
33.5823	6		33.5823	6		33.5823	2		33.5823	1
33.6157	4		33.6157	5		33.6157	7		33.6157	4
33.6491	10		33.6491	5		33.6491	7		33.6491	5
33.6825	1		33.6825	2		33.6825	6		33.6825	5
33.716	3		33.716	4		33.716	5		33.716	3
33.7494	3		33.7494	7		33.7494	14		33.7494	5
33.7828	6		33.7828	3		33.7828	5		33.7828	6
33.8162	9		33.8162	2		33.8162	6		33.8162	1
33.8496	4		33.8496	2		33.8496	4		33.8496	3
33.8831	6		33.8831	8		33.8831	3		33.8831	3
33.9165	1		33.9165	4		33.9165	5		33.9165	4
33.9499	1		33.9499	3		33.9499	4		33.9499	5
33.9833	5		33.9833	6		33.9833	6		33.9833	5
34.0168	3		34.0168	6		34.0168	7		34.0168	4
34.0502	1		34.0502	2		34.0502	3		34.0502	6
34.0836	2		34.0836	10		34.0836	4		34.0836	2
34.117	5		34.117	9		34.117	8		34.117	4
34.1504	5		34.1504	4		34.1504	6		34.1504	1
34.1839	2		34.1839	5		34.1839	3		34.1839	6
34.2173	4		34.2173	7		34.2173	4		34.2173	5
34.2507	3		34.2507	2		34.2507	8		34.2507	7
34.2841	7		34.2841	7		34.2841	7		34.2841	6
34.3176	10		34.3176	4		34.3176	3		34.3176	4
34.351	6		34.351	2		34.351	8		34.351	4
34.3844	9		34.3844	5		34.3844	3		34.3844	6
34.4178	5		34.4178	1		34.4178	7		34.4178	7
34.4512	2		34.4512	4		34.4512	1		34.4512	9
34.4847	6		34.4847	8		34.4847	1		34.4847	2
34.5181	4		34.5181	5		34.5181	4		34.5181	6
34.5515	6		34.5515	1		34.5515	8		34.5515	6
34.5849	4		34.5849	5		34.5849	2		34.5849	5
34.6184	4		34.6184	5		34.6184	2		34.6184	1
34.6518	8		34.6518	7		34.6518	6		34.6518	3
34.6852	1		34.6852	4		34.6852	6		34.6852	3
34.7186	6		34.7186	1		34.7186	3		34.7186	6
34.7521	5		34.7521	4		34.7521	10		34.7521	4
34.7855	2		34.7855	3		34.7855	5		34.7855	8
34.8189	3		34.8189	4		34.8189	7		34.8189	3
34.8523	4		34.8523	4		34.8523	4		34.8523	4
34.8857	2		34.8857	2		34.8857	1		34.8857	7
34.9192	4		34.9192	7		34.9192	3		34.9192	5
34.9526	7		34.9526	7		34.9526	2		34.9526	5
34.986	2		34.986	4		34.986	4		34.986	3
35.0194	5		35.0194	6		35.0194	1		35.0194	4
35.0529	9		35.0529	4		35.0529	8		35.0529	5
35.0863	4		35.0863	8		35.0863	6		35.0863	5
35.1197	4		35.1197	4		35.1197	4		35.1197	5
35.1531	7		35.1531	3		35.1531	1		35.1531	5
35.1865	1		35.1865	9		35.1865	4		35.1865	4
35.22	4		35.22	7		35.22	7		35.22	6
35.2534	3		35.2534	3		35.2534	4		35.2534	5
35.2868	6		35.2868	8		35.2868	3		35.2868	1
35.3202	4		35.3202	7		35.3202	10		35.3202	2
35.3537	5		35.3537	12		35.3537	5		35.3537	5
35.3871	4		35.3871	4		35.3871	4		35.3871	3
35.4205	9		35.4205	6		35.4205	2		35.4205	7
35.4539	5		35.4539	2		35.4539	10		35.4539	4
35.4873	6		35.4873	5		35.4873	3		35.4873	3
35.5208	7		35.5208	7		35.5208	6		35.5208	4
35.5542	2		35.5542	4		35.5542	2		35.5542	4
35.5876	6		35.5876	8		35.5876	7		35.5876	2
35.621	4		35.621	5		35.621	6		35.621	6
35.6545	1		35.6545	3		35.6545	2		35.6545	3
35.6879	3		35.6879	2		35.6879	6		35.6879	5
35.7213	6		35.7213	4		35.7213	6		35.7213	8
35.7547	10		35.7547	3		35.7547	5		35.7547	5
35.7881	4		35.7881	14		35.7881	5		35.7881	4
35.8216	5		35.8216	5		35.8216	7		35.8216	6
35.855	8		35.855	7		35.855	4		35.855	2
35.8884	6		35.8884	5		35.8884	3		35.8884	7
35.9218	10		35.9218	1		35.9218	12		35.9218	2
35.9553	8		35.9553	10		35.9553	12		35.9553	9
35.9887	4		35.9887	4		35.9887	5		35.9887	9
36.0221	8		36.0221	4		36.0221	14		36.0221	5
36.0555	5		36.0555	3		36.0555	8		36.0555	0
36.089	7		36.089	9		36.089	9		36.089	7
36.1224	8		36.1224	8		36.1224	4		36.1224	4
36.1558	8		36.1558	6		36.1558	9		36.1558	4
36.1892	4		36.1892	7		36.1892	6		36.1892	5
36.2226	8		36.2226	3		36.2226	8		36.2226	7
36.2561	13		36.2561	4		36.2561	7		36.2561	5
36.2895	5		36.2895	7		36.2895	6		36.2895	2
36.3229	6		36.3229	4		36.3229	8		36.3229	4
36.3563	4		36.3563	7		36.3563	14		36.3563	6
36.3898	5		36.3898	7		36.3898	10		36.3898	2
36.4232	12		36.4232	9		36.4232	13		36.4232	5
36.4566	14		36.4566	13		36.4566	12		36.4566	4
36.49	15		36.49	13		36.49	12		36.49	6
36.5234	19		36.5234	15		36.5234	5		36.5234	5
36.5569	21		36.5569	17		36.5569	10		36.5569	5
36.5903	24		36.5903	12		36.5903	12		36.5903	5
36.6237	14		36.6237	12		36.6237	4		36.6237	4
36.6571	19		36.6571	18		36.6571	8		36.6571	3
36.6906	18		36.6906	14		36.6906	4		36.6906	3
36.724	21		36.724	4		36.724	6		36.724	4
36.7574	16		36.7574	7		36.7574	4		36.7574	5
36.7908	10		36.7908	12		36.7908	7		36.7908	4
36.8242	14		36.8242	9		36.8242	5		36.8242	5
36.8577	4		36.8577	4		36.8577	5		36.8577	3
36.8911	12		36.8911	7		36.8911	6		36.8911	4
36.9245	7		36.9245	8		36.9245	14		36.9245	8
36.9579	5		36.9579	12		36.9579	5		36.9579	3
36.9914	8		36.9914	4		36.9914	5		36.9914	5
37.0248	5		37.0248	8		37.0248	5		37.0248	4
37.0582	8		37.0582	9		37.0582	4		37.0582	3
37.0916	3		37.0916	5		37.0916	6		37.0916	8
37.1251	3		37.1251	5		37.1251	3		37.1251	9
37.1585	3		37.1585	4		37.1585	7		37.1585	5
37.1919	5		37.1919	6		37.1919	3		37.1919	3
37.2253	7		37.2253	3		37.2253	3		37.2253	2
37.2587	2		37.2587	7		37.2587	6		37.2587	7
37.2922	3		37.2922	4		37.2922	3		37.2922	6
37.3256	5		37.3256	3		37.3256	4		37.3256	2
37.359	4		37.359	6		37.359	2		37.359	3
37.3924	8		37.3924	5		37.3924	5		37.3924	3
37.4259	4		37.4259	3		37.4259	6		37.4259	6
37.4593	3		37.4593	10		37.4593	4		37.4593	7
37.4927	4		37.4927	3		37.4927	6		37.4927	6
37.5261	4		37.5261	3		37.5261	5		37.5261	4
37.5595	3		37.5595	4		37.5595	3		37.5595	5
37.593	6		37.593	1		37.593	7		37.593	7
37.6264	6		37.6264	3		37.6264	8		37.6264	3
37.6598	5		37.6598	5		37.6598	3		37.6598	3
37.6932	3		37.6932	3		37.6932	6		37.6932	6
37.7267	8		37.7267	2		37.7267	5		37.7267	1
37.7601	1		37.7601	2		37.7601	4		37.7601	1
37.7935	5		37.7935	5		37.7935	3		37.7935	3
37.8269	3		37.8269	7		37.8269	5		37.8269	8
37.8603	7		37.8603	6		37.8603	3		37.8603	8
37.8938	7		37.8938	5		37.8938	12		37.8938	4
37.9272	7		37.9272	4		37.9272	2		37.9272	5
37.9606	4		37.9606	5		37.9606	4		37.9606	5
37.994	7		37.994	4		37.994	5		37.994	3
38.0275	3		38.0275	5		38.0275	2		38.0275	4
38.0609	4		38.0609	7		38.0609	4		38.0609	5
38.0943	5		38.0943	1		38.0943	4		38.0943	1
38.1277	6		38.1277	1		38.1277	3		38.1277	7
38.1611	7		38.1611	6		38.1611	3		38.1611	5
38.1946	4		38.1946	4		38.1946	8		38.1946	2
38.228	7		38.228	4		38.228	6		38.228	3
38.2614	3		38.2614	6		38.2614	4		38.2614	6
38.2948	6		38.2948	2		38.2948	4		38.2948	3
38.3283	6		38.3283	5		38.3283	3		38.3283	7
38.3617	6		38.3617	7		38.3617	3		38.3617	3
38.3951	1		38.3951	6		38.3951	5		38.3951	5
38.4285	3		38.4285	3		38.4285	5		38.4285	2
38.462	5		38.462	3		38.462	5		38.462	3
38.4954	5		38.4954	2		38.4954	4		38.4954	6
38.5288	3		38.5288	2		38.5288	4		38.5288	5
38.5622	3		38.5622	3		38.5622	1		38.5622	2
38.5956	9		38.5956	4		38.5956	5		38.5956	4
38.6291	7		38.6291	4		38.6291	2		38.6291	3
38.6625	4		38.6625	6		38.6625	4		38.6625	4
38.6959	4		38.6959	7		38.6959	3		38.6959	0
38.7293	5		38.7293	5		38.7293	8		38.7293	2
38.7628	2		38.7628	8		38.7628	4		38.7628	3
38.7962	0		38.7962	9		38.7962	4		38.7962	6
38.8296	7		38.8296	12		38.8296	7		38.8296	5
38.863	6		38.863	6		38.863	9		38.863	4
38.8964	5		38.8964	8		38.8964	4		38.8964	4
38.9299	6		38.9299	0		38.9299	3		38.9299	4
38.9633	9		38.9633	5		38.9633	2		38.9633	1
38.9967	5		38.9967	3		38.9967	5		38.9967	4
39.0301	6		39.0301	3		39.0301	1		39.0301	9
39.0636	0		39.0636	9		39.0636	0		39.0636	1
39.097	7		39.097	1		39.097	4		39.097	5
39.1304	2		39.1304	8		39.1304	5		39.1304	6
39.1638	5		39.1638	4		39.1638	3		39.1638	2
39.1972	1		39.1972	2		39.1972	1		39.1972	4
39.2307	3		39.2307	3		39.2307	0		39.2307	2
39.2641	5		39.2641	3		39.2641	4		39.2641	7
39.2975	4		39.2975	5		39.2975	3		39.2975	1
39.3309	2		39.3309	6		39.3309	6		39.3309	3
39.3644	6		39.3644	2		39.3644	4		39.3644	9
39.3978	5		39.3978	6		39.3978	4		39.3978	3
39.4312	4		39.4312	5		39.4312	13		39.4312	4
39.4646	4		39.4646	2		39.4646	3		39.4646	2
39.4981	3		39.4981	4		39.4981	3		39.4981	5
39.5315	4		39.5315	5		39.5315	4		39.5315	6
39.5649	8		39.5649	6		39.5649	3		39.5649	2
39.5983	3		39.5983	5		39.5983	7		39.5983	1
39.6317	2		39.6317	6		39.6317	6		39.6317	3
39.6652	4		39.6652	4		39.6652	4		39.6652	3
39.6986	4		39.6986	5		39.6986	2		39.6986	7
39.732	3		39.732	5		39.732	2		39.732	4
39.7654	1		39.7654	4		39.7654	3		39.7654	6
39.7989	2		39.7989	5		39.7989	5		39.7989	4
39.8323	5		39.8323	2		39.8323	3		39.8323	4
39.8657	7		39.8657	5		39.8657	2		39.8657	4
39.8991	2		39.8991	3		39.8991	4		39.8991	2
39.9325	2		39.9325	8		39.9325	7		39.9325	7
39.966	3		39.966	1		39.966	6		39.966	2
39.9994	2		39.9994	4		39.9994	6		39.9994	6
40.0328	2		40.0328	6		40.0328	5		40.0328	5
40.0662	8		40.0662	1		40.0662	7		40.0662	5
40.0997	5		40.0997	7		40.0997	4		40.0997	6
40.1331	3		40.1331	7		40.1331	7		40.1331	6
40.1665	7		40.1665	2		40.1665	6		40.1665	6
40.1999	3		40.1999	4		40.1999	5		40.1999	6
40.2333	1		40.2333	2		40.2333	8		40.2333	2
40.2668	5		40.2668	6		40.2668	4		40.2668	4
40.3002	2		40.3002	5		40.3002	7		40.3002	3
40.3336	4		40.3336	5		40.3336	7		40.3336	3
40.367	2		40.367	2		40.367	6		40.367	7
40.4005	3		40.4005	4		40.4005	6		40.4005	1
40.4339	6		40.4339	3		40.4339	2		40.4339	3
40.4673	5		40.4673	4		40.4673	5		40.4673	9
40.5007	7		40.5007	3		40.5007	5		40.5007	4
40.5341	3		40.5341	3		40.5341	4		40.5341	1
40.5676	3		40.5676	7		40.5676	5		40.5676	12
40.601	5		40.601	8		40.601	3		40.601	7
40.6344	3		40.6344	2		40.6344	8		40.6344	2
40.6678	8		40.6678	3		40.6678	3		40.6678	3
40.7013	2		40.7013	3		40.7013	6		40.7013	7
40.7347	3		40.7347	6		40.7347	4		40.7347	5
40.7681	1		40.7681	6		40.7681	2		40.7681	6
40.8015	2		40.8015	6		40.8015	5		40.8015	6
40.835	6		40.835	3		40.835	4		40.835	2
40.8684	7		40.8684	3		40.8684	4		40.8684	9
40.9018	4		40.9018	2		40.9018	6		40.9018	5
40.9352	8		40.9352	2		40.9352	13		40.9352	8
40.9686	6		40.9686	7		40.9686	4		40.9686	5
41.0021	4		41.0021	7		41.0021	6		41.0021	8
41.0355	9		41.0355	2		41.0355	4		41.0355	7
41.0689	5		41.0689	4		41.0689	8		41.0689	12
41.1023	4		41.1023	5		41.1023	7		41.1023	4
41.1358	4		41.1358	3		41.1358	9		41.1358	6
41.1692	6		41.1692	6		41.1692	8		41.1692	4
41.2026	4		41.2026	7		41.2026	5		41.2026	5
41.236	2		41.236	1		41.236	6		41.236	9
41.2694	2		41.2694	1		41.2694	8		41.2694	10
41.3029	3		41.3029	5		41.3029	8		41.3029	4
41.3363	2		41.3363	2		41.3363	12		41.3363	6
41.3697	3		41.3697	5		41.3697	9		41.3697	16
41.4031	7		41.4031	3		41.4031	12		41.4031	8
41.4366	4		41.4366	5		41.4366	9		41.4366	9
41.47	4		41.47	7		41.47	10		41.47	5
41.5034	3		41.5034	6		41.5034	8		41.5034	8
41.5368	3		41.5368	6		41.5368	12		41.5368	9
41.5702	6		41.5702	8		41.5702	9		41.5702	13
41.6037	4		41.6037	7		41.6037	9		41.6037	9
41.6371	4		41.6371	4		41.6371	12		41.6371	13
41.6705	3		41.6705	6		41.6705	16		41.6705	14
41.7039	9		41.7039	6		41.7039	19		41.7039	17
41.7374	4		41.7374	6		41.7374	17		41.7374	16
41.7708	1		41.7708	6		41.7708	17		41.7708	13
41.8042	6		41.8042	6		41.8042	10		41.8042	16
41.8376	6		41.8376	6		41.8376	27		41.8376	7
41.8711	3		41.8711	6		41.8711	25		41.8711	9
41.9045	4		41.9045	7		41.9045	19		41.9045	19
41.9379	6		41.9379	7		41.9379	29		41.9379	17
41.9713	4		41.9713	6		41.9713	30		41.9713	13
42.0047	2		42.0047	7		42.0047	16		42.0047	19
42.0382	4		42.0382	2		42.0382	27		42.0382	21
42.0716	1		42.0716	5		42.0716	24		42.0716	13
42.105	2		42.105	6		42.105	32		42.105	13
42.1384	9		42.1384	13		42.1384	35		42.1384	16
42.1719	8		42.1719	5		42.1719	19		42.1719	10
42.2053	4		42.2053	8		42.2053	24		42.2053	13
42.2387	4		42.2387	5		42.2387	20		42.2387	13
42.2721	3		42.2721	6		42.2721	29		42.2721	17
42.3055	5		42.3055	3		42.3055	28		42.3055	14
42.339	5		42.339	6		42.339	25		42.339	20
42.3724	3		42.3724	6		42.3724	25		42.3724	12
42.4058	4		42.4058	4		42.4058	20		42.4058	16
42.4392	3		42.4392	9		42.4392	23		42.4392	12
42.4727	10		42.4727	5		42.4727	16		42.4727	15
42.5061	3		42.5061	6		42.5061	16		42.5061	16
42.5395	6		42.5395	8		42.5395	16		42.5395	14
42.5729	3		42.5729	6		42.5729	19		42.5729	9
42.6063	6		42.6063	4		42.6063	13		42.6063	13
42.6398	7		42.6398	6		42.6398	15		42.6398	10
42.6732	6		42.6732	4		42.6732	13		42.6732	10
42.7066	4		42.7066	5		42.7066	13		42.7066	9
42.74	5		42.74	10		42.74	5		42.74	12
42.7735	8		42.7735	9		42.7735	13		42.7735	9
42.8069	7		42.8069	6		42.8069	12		42.8069	16
42.8403	0		42.8403	9		42.8403	7		42.8403	9
42.8737	10		42.8737	6		42.8737	8		42.8737	18
42.9071	4		42.9071	2		42.9071	10		42.9071	8
42.9406	6		42.9406	4		42.9406	7		42.9406	7
42.974	3		42.974	3		42.974	14		42.974	7
43.0074	0		43.0074	6		43.0074	10		43.0074	10
43.0408	7		43.0408	4		43.0408	4		43.0408	12
43.0743	6		43.0743	2		43.0743	9		43.0743	3
43.1077	6		43.1077	4		43.1077	6		43.1077	5
43.1411	4		43.1411	3		43.1411	3		43.1411	7
43.1745	2		43.1745	6		43.1745	7		43.1745	7
43.208	7		43.208	4		43.208	5		43.208	9
43.2414	0		43.2414	7		43.2414	13		43.2414	10
43.2748	3		43.2748	3		43.2748	5		43.2748	6
43.3082	4		43.3082	6		43.3082	4		43.3082	10
43.3416	6		43.3416	5		43.3416	7		43.3416	3
43.3751	3		43.3751	4		43.3751	13		43.3751	3
43.4085	6		43.4085	7		43.4085	8		43.4085	9
43.4419	4		43.4419	2		43.4419	2		43.4419	8
43.4753	2		43.4753	9		43.4753	9		43.4753	5
43.5088	3		43.5088	3		43.5088	4		43.5088	9
43.5422	4		43.5422	3		43.5422	3		43.5422	9
43.5756	8		43.5756	0		43.5756	7		43.5756	7
43.609	2		43.609	6		43.609	7		43.609	7
43.6424	3		43.6424	3		43.6424	3		43.6424	5
43.6759	3		43.6759	10		43.6759	5		43.6759	6
43.7093	3		43.7093	5		43.7093	0		43.7093	2
43.7427	9		43.7427	3		43.7427	7		43.7427	2
43.7761	4		43.7761	6		43.7761	6		43.7761	8
43.8096	5		43.8096	3		43.8096	6		43.8096	6
43.843	5		43.843	4		43.843	2		43.843	4
43.8764	2		43.8764	4		43.8764	5		43.8764	2
43.9098	2		43.9098	2		43.9098	2		43.9098	5
43.9432	1		43.9432	4		43.9432	4		43.9432	5
43.9767	4		43.9767	8		43.9767	8		43.9767	3
44.0101	6		44.0101	3		44.0101	7		44.0101	4
44.0435	6		44.0435	3		44.0435	5		44.0435	2
44.0769	6		44.0769	7		44.0769	3		44.0769	3
44.1104	1		44.1104	10		44.1104	8		44.1104	8
44.1438	2		44.1438	8		44.1438	6		44.1438	6
44.1772	5		44.1772	4		44.1772	3		44.1772	1
44.2106	5		44.2106	7		44.2106	3		44.2106	7
44.2441	1		44.2441	2		44.2441	4		44.2441	4
44.2775	6		44.2775	3		44.2775	2		44.2775	4
44.3109	6		44.3109	2		44.3109	2		44.3109	3
44.3443	4		44.3443	2		44.3443	3		44.3443	5
44.3777	7		44.3777	5		44.3777	6		44.3777	5
44.4112	1		44.4112	1		44.4112	3		44.4112	5
44.4446	7		44.4446	6		44.4446	5		44.4446	4
44.478	8		44.478	7		44.478	12		44.478	5
44.5114	4		44.5114	4		44.5114	3		44.5114	5
44.5449	2		44.5449	0		44.5449	4		44.5449	5
44.5783	7		44.5783	2		44.5783	8		44.5783	6
44.6117	4		44.6117	4		44.6117	4		44.6117	5
44.6451	3		44.6451	5		44.6451	4		44.6451	4
44.6785	2		44.6785	2		44.6785	5		44.6785	5
44.712	3		44.712	2		44.712	5		44.712	3
44.7454	1		44.7454	4		44.7454	4		44.7454	1
44.7788	12		44.7788	4		44.7788	6		44.7788	4
44.8122	6		44.8122	4		44.8122	6		44.8122	7
44.8457	4		44.8457	4		44.8457	8		44.8457	4
44.8791	10		44.8791	5		44.8791	4		44.8791	5
44.9125	2		44.9125	5		44.9125	1		44.9125	3
44.9459	2		44.9459	5		44.9459	4		44.9459	5
44.9793	6		44.9793	5		44.9793	4		44.9793	2
45.0128	0		45.0128	3		45.0128	3		45.0128	3
45.0462	3		45.0462	1		45.0462	3		45.0462	3
45.0796	4		45.0796	4		45.0796	4		45.0796	4
45.113	7		45.113	2		45.113	4		45.113	4
45.1465	1		45.1465	4		45.1465	5		45.1465	5
45.1799	3		45.1799	1		45.1799	4		45.1799	7
45.2133	4		45.2133	4		45.2133	4		45.2133	4
45.2467	5		45.2467	4		45.2467	5		45.2467	5
45.2801	4		45.2801	7		45.2801	3		45.2801	4
45.3136	1		45.3136	5		45.3136	2		45.3136	5
45.347	1		45.347	4		45.347	3		45.347	4
45.3804	6		45.3804	5		45.3804	4		45.3804	4
45.4138	3		45.4138	7		45.4138	4		45.4138	4
45.4473	4		45.4473	2		45.4473	3		45.4473	5
45.4807	4		45.4807	2		45.4807	4		45.4807	1
45.5141	0		45.5141	7		45.5141	6		45.5141	3
45.5475	4		45.5475	2		45.5475	3		45.5475	3
45.581	3		45.581	4		45.581	5		45.581	1
45.6144	2		45.6144	1		45.6144	2		45.6144	8
45.6478	2		45.6478	4		45.6478	3		45.6478	2
45.6812	5		45.6812	6		45.6812	2		45.6812	2
45.7146	6		45.7146	4		45.7146	4		45.7146	3
45.7481	5		45.7481	4		45.7481	6		45.7481	3
45.7815	4		45.7815	4		45.7815	4		45.7815	2
45.8149	4		45.8149	4		45.8149	3		45.8149	2
45.8483	6		45.8483	8		45.8483	3		45.8483	0
45.8818	6		45.8818	5		45.8818	7		45.8818	2
45.9152	3		45.9152	4		45.9152	10		45.9152	3
45.9486	4		45.9486	3		45.9486	2		45.9486	3
45.982	2		45.982	8		45.982	8		45.982	2
46.0154	5		46.0154	4		46.0154	1		46.0154	2
46.0489	3		46.0489	0		46.0489	3		46.0489	6
46.0823	3		46.0823	4		46.0823	4		46.0823	4
46.1157	3		46.1157	7		46.1157	6		46.1157	0
46.1491	4		46.1491	6		46.1491	5		46.1491	4
46.1826	6		46.1826	3		46.1826	5		46.1826	3
46.216	2		46.216	2		46.216	4		46.216	5
46.2494	3		46.2494	3		46.2494	0		46.2494	4
46.2828	1		46.2828	3		46.2828	4		46.2828	4
46.3162	5		46.3162	4		46.3162	1		46.3162	3
46.3497	4		46.3497	4		46.3497	0		46.3497	3
46.3831	8		46.3831	3		46.3831	1		46.3831	2
46.4165	7		46.4165	3		46.4165	5		46.4165	1
46.4499	3		46.4499	4		46.4499	5		46.4499	5
46.4834	5		46.4834	4		46.4834	3		46.4834	2
46.5168	3		46.5168	4		46.5168	3		46.5168	3
46.5502	7		46.5502	5		46.5502	1		46.5502	3
46.5836	4		46.5836	6		46.5836	5		46.5836	1
46.6171	3		46.6171	8		46.6171	2		46.6171	4
46.6505	6		46.6505	1		46.6505	1		46.6505	4
46.6839	4		46.6839	8		46.6839	6		46.6839	3
46.7173	2		46.7173	1		46.7173	5		46.7173	7
46.7507	2		46.7507	4		46.7507	3		46.7507	4
46.7842	4		46.7842	1		46.7842	3		46.7842	4
46.8176	6		46.8176	3		46.8176	4		46.8176	2
46.851	3		46.851	5		46.851	1		46.851	6
46.8844	1		46.8844	5		46.8844	4		46.8844	3
46.9179	3		46.9179	4		46.9179	6		46.9179	4
46.9513	3		46.9513	5		46.9513	1		46.9513	3
46.9847	5		46.9847	8		46.9847	6		46.9847	3
47.0181	5		47.0181	6		47.0181	8		47.0181	0
47.0515	4		47.0515	4		47.0515	3		47.0515	4
47.085	2		47.085	7		47.085	4		47.085	2
47.1184	2		47.1184	3		47.1184	5		47.1184	1
47.1518	4		47.1518	1		47.1518	1		47.1518	5
47.1852	4		47.1852	2		47.1852	2		47.1852	5
47.2187	4		47.2187	4		47.2187	5		47.2187	3
47.2521	14		47.2521	6		47.2521	3		47.2521	2
47.2855	2		47.2855	3		47.2855	4		47.2855	2
47.3189	6		47.3189	4		47.3189	6		47.3189	4
47.3523	1		47.3523	6		47.3523	8		47.3523	0
47.3858	6		47.3858	2		47.3858	2		47.3858	5
47.4192	2		47.4192	1		47.4192	1		47.4192	6
47.4526	5		47.4526	8		47.4526	5		47.4526	4
47.486	2		47.486	1		47.486	5		47.486	4
47.5195	2		47.5195	3		47.5195	3		47.5195	3
47.5529	6		47.5529	3		47.5529	7		47.5529	4
47.5863	2		47.5863	4		47.5863	6		47.5863	2
47.6197	1		47.6197	1		47.6197	1		47.6197	2
47.6532	5		47.6532	2		47.6532	6		47.6532	1
47.6866	5		47.6866	5		47.6866	3		47.6866	4
47.72	2		47.72	2		47.72	4		47.72	3
47.7534	1		47.7534	8		47.7534	4		47.7534	2
47.7868	6		47.7868	3		47.7868	4		47.7868	2
47.8203	3		47.8203	3		47.8203	6		47.8203	5
47.8537	5		47.8537	4		47.8537	5		47.8537	5
47.8871	3		47.8871	3		47.8871	5		47.8871	1
47.9205	2		47.9205	6		47.9205	7		47.9205	6
47.954	4		47.954	3		47.954	5		47.954	0
47.9874	4		47.9874	5		47.9874	2		47.9874	2
48.0208	6		48.0208	3		48.0208	4		48.0208	0
48.0542	2		48.0542	6		48.0542	1		48.0542	2
48.0876	7		48.0876	6		48.0876	0		48.0876	4
48.1211	4		48.1211	5		48.1211	2		48.1211	5
48.1545	6		48.1545	5		48.1545	2		48.1545	2
48.1879	4		48.1879	5		48.1879	1		48.1879	3
48.2213	5		48.2213	1		48.2213	1		48.2213	2
48.2548	3		48.2548	5		48.2548	4		48.2548	4
48.2882	3		48.2882	8		48.2882	2		48.2882	3
48.3216	2		48.3216	5		48.3216	3		48.3216	4
48.355	6		48.355	4		48.355	4		48.355	5
48.3884	6		48.3884	2		48.3884	2		48.3884	6
48.4219	6		48.4219	6		48.4219	5		48.4219	5
48.4553	6		48.4553	2		48.4553	3		48.4553	5
48.4887	2		48.4887	4		48.4887	6		48.4887	7
48.5221	4		48.5221	4		48.5221	2		48.5221	5
48.5556	5		48.5556	4		48.5556	2		48.5556	3
48.589	1		48.589	5		48.589	0		48.589	3
48.6224	6		48.6224	4		48.6224	3		48.6224	4
48.6558	6		48.6558	4		48.6558	4		48.6558	4
48.6892	3		48.6892	2		48.6892	6		48.6892	2
48.7227	2		48.7227	1		48.7227	5		48.7227	5
48.7561	1		48.7561	2		48.7561	5		48.7561	4
48.7895	2		48.7895	5		48.7895	2		48.7895	1
48.8229	1		48.8229	0		48.8229	5		48.8229	4
48.8564	4		48.8564	2		48.8564	5		48.8564	1
48.8898	3		48.8898	6		48.8898	1		48.8898	7
48.9232	2		48.9232	3		48.9232	3		48.9232	1
48.9566	7		48.9566	7		48.9566	4		48.9566	4
48.9901	2		48.9901	6		48.9901	3		48.9901	4
49.0235	0		49.0235	1		49.0235	6		49.0235	4
49.0569	2		49.0569	3		49.0569	4		49.0569	5
49.0903	4		49.0903	1		49.0903	6		49.0903	6
49.1237	1		49.1237	2		49.1237	1		49.1237	3
49.1572	4		49.1572	8		49.1572	3		49.1572	4
49.1906	3		49.1906	2		49.1906	4		49.1906	8
49.224	1		49.224	5		49.224	3		49.224	6
49.2574	1		49.2574	3		49.2574	3		49.2574	8
49.2909	3		49.2909	9		49.2909	2		49.2909	4
49.3243	5		49.3243	5		49.3243	1		49.3243	5
49.3577	5		49.3577	6		49.3577	3		49.3577	3
49.3911	4		49.3911	4		49.3911	7		49.3911	4
49.4245	1		49.4245	1		49.4245	5		49.4245	4
49.458	3		49.458	5		49.458	3		49.458	4
49.4914	8		49.4914	3		49.4914	4		49.4914	1
49.5248	3		49.5248	0		49.5248	5		49.5248	1
49.5582	3		49.5582	3		49.5582	5		49.5582	2
49.5917	4		49.5917	3		49.5917	4		49.5917	3
49.6251	1		49.6251	1		49.6251	7		49.6251	5
49.6585	2		49.6585	5		49.6585	2		49.6585	5
49.6919	2		49.6919	3		49.6919	3		49.6919	7
49.7253	8		49.7253	7		49.7253	7		49.7253	2
49.7588	4		49.7588	1		49.7588	4		49.7588	4
49.7922	0		49.7922	3		49.7922	3		49.7922	2
49.8256	3		49.8256	2		49.8256	2		49.8256	2
49.859	5		49.859	1		49.859	6		49.859	7
49.8925	2		49.8925	1		49.8925	4		49.8925	6
49.9259	5		49.9259	1		49.9259	2		49.9259	7
49.9593	4		49.9593	2		49.9593	5		49.9593	2
49.9927	2		49.9927	1		49.9927	1		49.9927	5
50.0262	5		50.0262	4		50.0262	3		50.0262	4
50.0596	4		50.0596	1		50.0596	4		50.0596	2
50.093	3		50.093	4		50.093	2		50.093	2
50.1264	6		50.1264	2		50.1264	3		50.1264	4
50.1598	0		50.1598	2		50.1598	3		50.1598	3
50.1933	1		50.1933	7		50.1933	5		50.1933	2
50.2267	3		50.2267	1		50.2267	4		50.2267	7
50.2601	4		50.2601	3		50.2601	3		50.2601	6
50.2935	5		50.2935	4		50.2935	4		50.2935	4
50.327	1		50.327	2		50.327	8		50.327	5
50.3604	7		50.3604	4		50.3604	5		50.3604	3
50.3938	2		50.3938	3		50.3938	6		50.3938	6
50.4272	7		50.4272	5		50.4272	2		50.4272	1
50.4606	6		50.4606	4		50.4606	6		50.4606	2
50.4941	4		50.4941	5		50.4941	5		50.4941	6
50.5275	6		50.5275	4		50.5275	3		50.5275	1
50.5609	6		50.5609	3		50.5609	5		50.5609	1
50.5943	3		50.5943	3		50.5943	4		50.5943	3
50.6278	3		50.6278	7		50.6278	3		50.6278	3
50.6612	5		50.6612	1		50.6612	1		50.6612	3
50.6946	3		50.6946	9		50.6946	5		50.6946	3
50.728	5		50.728	5		50.728	5		50.728	2
50.7614	5		50.7614	6		50.7614	1		50.7614	2
50.7949	6		50.7949	4		50.7949	3		50.7949	6
50.8283	4		50.8283	5		50.8283	9		50.8283	3
50.8617	3		50.8617	3		50.8617	1		50.8617	0
50.8951	3		50.8951	3		50.8951	5		50.8951	7
50.9286	5		50.9286	5		50.9286	2		50.9286	5
50.962	3		50.962	2		50.962	6		50.962	2
50.9954	7		50.9954	3		50.9954	0		50.9954	6
51.0288	3		51.0288	5		51.0288	5		51.0288	1
51.0622	5		51.0622	3		51.0622	2		51.0622	1
51.0957	1		51.0957	4		51.0957	8		51.0957	4
51.1291	3		51.1291	3		51.1291	1		51.1291	4
51.1625	2		51.1625	5		51.1625	3		51.1625	6
51.1959	2		51.1959	5		51.1959	2		51.1959	3
51.2294	3		51.2294	6		51.2294	1		51.2294	6
51.2628	7		51.2628	7		51.2628	2		51.2628	2
51.2962	2		51.2962	7		51.2962	4		51.2962	3
51.3296	5		51.3296	5		51.3296	2		51.3296	3
51.3631	4		51.3631	5		51.3631	3		51.3631	3
51.3965	3		51.3965	2		51.3965	3		51.3965	9
51.4299	1		51.4299	2		51.4299	5		51.4299	8
51.4633	6		51.4633	4		51.4633	7		51.4633	5
51.4967	9		51.4967	2		51.4967	2		51.4967	4
51.5302	2		51.5302	4		51.5302	6		51.5302	2
51.5636	2		51.5636	3		51.5636	3		51.5636	3
51.597	6		51.597	1		51.597	0		51.597	1
51.6304	2		51.6304	7		51.6304	5		51.6304	7
51.6639	1		51.6639	1		51.6639	3		51.6639	5
51.6973	5		51.6973	2		51.6973	3		51.6973	5
51.7307	2		51.7307	3		51.7307	8		51.7307	4
51.7641	5		51.7641	6		51.7641	7		51.7641	3
51.7975	5		51.7975	4		51.7975	9		51.7975	4
51.831	9		51.831	2		51.831	6		51.831	2
51.8644	4		51.8644	9		51.8644	3		51.8644	4
51.8978	3		51.8978	5		51.8978	5		51.8978	3
51.9312	4		51.9312	4		51.9312	8		51.9312	5
51.9647	8		51.9647	7		51.9647	1		51.9647	5
51.9981	5		51.9981	0		51.9981	6		51.9981	5
52.0315	3		52.0315	0		52.0315	2		52.0315	1
52.0649	1		52.0649	4		52.0649	5		52.0649	3
52.0983	2		52.0983	6		52.0983	7		52.0983	4
52.1318	2		52.1318	3		52.1318	4		52.1318	7
52.1652	6		52.1652	4		52.1652	4		52.1652	0
52.1986	3		52.1986	3		52.1986	4		52.1986	1
52.232	4		52.232	4		52.232	6		52.232	4
52.2655	1		52.2655	7		52.2655	5		52.2655	2
52.2989	2		52.2989	3		52.2989	6		52.2989	2
52.3323	3		52.3323	5		52.3323	2		52.3323	4
52.3657	1		52.3657	3		52.3657	3		52.3657	5
52.3992	6		52.3992	4		52.3992	4		52.3992	3
52.4326	5		52.4326	6		52.4326	3		52.4326	7
52.466	5		52.466	2		52.466	6		52.466	4
52.4994	2		52.4994	3		52.4994	5		52.4994	4
52.5328	7		52.5328	4		52.5328	3		52.5328	3
52.5663	1		52.5663	4		52.5663	0		52.5663	4
52.5997	4		52.5997	2		52.5997	4		52.5997	7
52.6331	7		52.6331	4		52.6331	3		52.6331	2
52.6665	6		52.6665	5		52.6665	5		52.6665	4
52.7	2		52.7	0		52.7	2		52.7	3
52.7334	9		52.7334	2		52.7334	4		52.7334	0
52.7668	2		52.7668	5		52.7668	4		52.7668	10
52.8002	4		52.8002	5		52.8002	2		52.8002	0
52.8336	5		52.8336	3		52.8336	6		52.8336	6
52.8671	5		52.8671	4		52.8671	5		52.8671	4
52.9005	8		52.9005	4		52.9005	6		52.9005	9
52.9339	2		52.9339	3		52.9339	4		52.9339	4
52.9673	10		52.9673	8		52.9673	4		52.9673	2
53.0008	13		53.0008	5		53.0008	5		53.0008	2
53.0342	2		53.0342	2		53.0342	3		53.0342	3
53.0676	5		53.0676	4		53.0676	2		53.0676	1
53.101	1		53.101	2		53.101	6		53.101	4
53.1344	8		53.1344	5		53.1344	4		53.1344	1
53.1679	4		53.1679	2		53.1679	1		53.1679	5
53.2013	6		53.2013	3		53.2013	2		53.2013	2
53.2347	6		53.2347	2		53.2347	8		53.2347	5
53.2681	3		53.2681	3		53.2681	4		53.2681	2
53.3016	2		53.3016	2		53.3016	4		53.3016	4
53.335	6		53.335	2		53.335	7		53.335	1
53.3684	4		53.3684	5		53.3684	5		53.3684	3
53.4018	1		53.4018	5		53.4018	3		53.4018	2
53.4352	1		53.4352	2		53.4352	3		53.4352	4
53.4687	6		53.4687	2		53.4687	3		53.4687	4
53.5021	4		53.5021	8		53.5021	5		53.5021	1
53.5355	6		53.5355	2		53.5355	4		53.5355	6
53.5689	6		53.5689	4		53.5689	2		53.5689	3
53.6024	9		53.6024	2		53.6024	5		53.6024	4
53.6358	6		53.6358	4		53.6358	6		53.6358	2
53.6692	5		53.6692	6		53.6692	3		53.6692	6
53.7026	4		53.7026	1		53.7026	5		53.7026	2
53.7361	4		53.7361	0		53.7361	4		53.7361	5
53.7695	0		53.7695	5		53.7695	3		53.7695	2
53.8029	3		53.8029	5		53.8029	2		53.8029	5
53.8363	9		53.8363	5		53.8363	4		53.8363	6
53.8697	4		53.8697	3		53.8697	2		53.8697	4
53.9032	3		53.9032	7		53.9032	3		53.9032	3
53.9366	4		53.9366	4		53.9366	1		53.9366	3
53.97	4		53.97	8		53.97	2		53.97	4
54.0034	7		54.0034	2		54.0034	4		54.0034	3
54.0369	5		54.0369	0		54.0369	7		54.0369	2
54.0703	4		54.0703	3		54.0703	5		54.0703	5
54.1037	3		54.1037	7		54.1037	6		54.1037	4
54.1371	4		54.1371	6		54.1371	3		54.1371	3
54.1705	5		54.1705	5		54.1705	4		54.1705	6
54.204	4		54.204	4		54.204	0		54.204	3
54.2374	9		54.2374	5		54.2374	3		54.2374	4
54.2708	3		54.2708	2		54.2708	8		54.2708	4
54.3042	4		54.3042	3		54.3042	5		54.3042	5
54.3377	2		54.3377	2		54.3377	5		54.3377	4
54.3711	1		54.3711	3		54.3711	7		54.3711	2
54.4045	6		54.4045	2		54.4045	6		54.4045	5
54.4379	1		54.4379	3		54.4379	2		54.4379	3
54.4713	7		54.4713	6		54.4713	3		54.4713	2
54.5048	4		54.5048	2		54.5048	3		54.5048	2
54.5382	4		54.5382	5		54.5382	3		54.5382	5
54.5716	1		54.5716	5		54.5716	3		54.5716	5
54.605	3		54.605	7		54.605	4		54.605	6
54.6385	2		54.6385	4		54.6385	3		54.6385	4
54.6719	5		54.6719	4		54.6719	5		54.6719	3
54.7053	4		54.7053	8		54.7053	2		54.7053	3
54.7387	1		54.7387	4		54.7387	2		54.7387	4
54.7722	2		54.7722	2		54.7722	8		54.7722	4
54.8056	7		54.8056	4		54.8056	1		54.8056	5
54.839	5		54.839	7		54.839	9		54.839	3
54.8724	3		54.8724	5		54.8724	2		54.8724	4
54.9058	3		54.9058	9		54.9058	1		54.9058	7
54.9393	7		54.9393	5		54.9393	3		54.9393	3
54.9727	5		54.9727	5		54.9727	4		54.9727	4
55.0061	2		55.0061	3		55.0061	2		55.0061	4
55.0395	1		55.0395	7		55.0395	6		55.0395	5
55.073	5		55.073	8		55.073	7		55.073	7
55.1064	4		55.1064	6		55.1064	4		55.1064	4
55.1398	3		55.1398	5		55.1398	6		55.1398	2
55.1732	1		55.1732	5		55.1732	3		55.1732	5
55.2066	5		55.2066	4		55.2066	4		55.2066	4
55.2401	3		55.2401	6		55.2401	2		55.2401	4
55.2735	3		55.2735	4		55.2735	9		55.2735	6
55.3069	8		55.3069	4		55.3069	6		55.3069	1
55.3403	2		55.3403	7		55.3403	1		55.3403	5
55.3738	4		55.3738	7		55.3738	4		55.3738	4
55.4072	6		55.4072	2		55.4072	5		55.4072	4
55.4406	4		55.4406	5		55.4406	8		55.4406	7
55.474	5		55.474	4		55.474	3		55.474	7
55.5074	2		55.5074	2		55.5074	5		55.5074	2
55.5409	5		55.5409	5		55.5409	3		55.5409	5
55.5743	4		55.5743	5		55.5743	8		55.5743	6
55.6077	4		55.6077	2		55.6077	3		55.6077	1
55.6411	4		55.6411	4		55.6411	9		55.6411	2
55.6746	3		55.6746	2		55.6746	4		55.6746	3
55.708	5		55.708	4		55.708	5		55.708	3
55.7414	5		55.7414	1		55.7414	5		55.7414	6
55.7748	2		55.7748	2		55.7748	0		55.7748	5
55.8082	5		55.8082	4		55.8082	5		55.8082	0
55.8417	7		55.8417	5		55.8417	5		55.8417	2
55.8751	4		55.8751	3		55.8751	4		55.8751	1
55.9085	4		55.9085	7		55.9085	5		55.9085	2
55.9419	4		55.9419	3		55.9419	2		55.9419	5
55.9754	8		55.9754	5		55.9754	3		55.9754	3
56.0088	9		56.0088	6		56.0088	6		56.0088	2
56.0422	7		56.0422	4		56.0422	4		56.0422	3
56.0756	3		56.0756	1		56.0756	3		56.0756	1
56.1091	10		56.1091	4		56.1091	3		56.1091	3
56.1425	6		56.1425	3		56.1425	5		56.1425	5
56.1759	5		56.1759	1		56.1759	2		56.1759	1
56.2093	4		56.2093	3		56.2093	4		56.2093	5
56.2427	1		56.2427	6		56.2427	4		56.2427	4
56.2762	2		56.2762	6		56.2762	4		56.2762	1
56.3096	2		56.3096	0		56.3096	6		56.3096	6
56.343	3		56.343	1		56.343	2		56.343	6
56.3764	5		56.3764	4		56.3764	3		56.3764	5
56.4099	8		56.4099	8		56.4099	6		56.4099	3
56.4433	2		56.4433	3		56.4433	3		56.4433	4
56.4767	4		56.4767	7		56.4767	4		56.4767	3
56.5101	0		56.5101	4		56.5101	6		56.5101	5
56.5435	3		56.5435	7		56.5435	5		56.5435	5
56.577	3		56.577	3		56.577	6		56.577	2
56.6104	6		56.6104	4		56.6104	5		56.6104	7
56.6438	2		56.6438	6		56.6438	1		56.6438	1
56.6772	3		56.6772	3		56.6772	5		56.6772	6
56.7107	2		56.7107	5		56.7107	4		56.7107	5
56.7441	9		56.7441	8		56.7441	7		56.7441	4
56.7775	4		56.7775	5		56.7775	6		56.7775	5
56.8109	5		56.8109	3		56.8109	3		56.8109	7
56.8443	3		56.8443	4		56.8443	5		56.8443	10
56.8778	6		56.8778	5		56.8778	5		56.8778	6
56.9112	3		56.9112	2		56.9112	1		56.9112	3
56.9446	3		56.9446	4		56.9446	3		56.9446	7
56.978	5		56.978	5		56.978	4		56.978	2
57.0115	1		57.0115	2		57.0115	3		57.0115	5
57.0449	4		57.0449	2		57.0449	2		57.0449	1
57.0783	1		57.0783	6		57.0783	5		57.0783	3
57.1117	8		57.1117	6		57.1117	2		57.1117	4
57.1452	6		57.1452	5		57.1452	4		57.1452	6
57.1786	4		57.1786	4		57.1786	2		57.1786	6
57.212	6		57.212	2		57.212	4		57.212	7
57.2454	3		57.2454	6		57.2454	9		57.2454	3
57.2788	4		57.2788	4		57.2788	3		57.2788	2
57.3123	4		57.3123	3		57.3123	4		57.3123	5
57.3457	8		57.3457	5		57.3457	5		57.3457	4
57.3791	6		57.3791	6		57.3791	6		57.3791	6
57.4125	5		57.4125	7		57.4125	3		57.4125	6
57.446	5		57.446	1		57.446	3		57.446	6
57.4794	2		57.4794	4		57.4794	4		57.4794	8
57.5128	2		57.5128	7		57.5128	6		57.5128	1
57.5462	9		57.5462	4		57.5462	6		57.5462	5
57.5796	6		57.5796	4		57.5796	8		57.5796	2
57.6131	2		57.6131	4		57.6131	4		57.6131	5
57.6465	5		57.6465	5		57.6465	1		57.6465	5
57.6799	7		57.6799	6		57.6799	5		57.6799	9
57.7133	3		57.7133	3		57.7133	4		57.7133	5
57.7468	5		57.7468	6		57.7468	7		57.7468	4
57.7802	3		57.7802	7		57.7802	5		57.7802	1
57.8136	5		57.8136	3		57.8136	4		57.8136	4
57.847	2		57.847	3		57.847	2		57.847	2
57.8804	6		57.8804	5		57.8804	3		57.8804	7
57.9139	2		57.9139	2		57.9139	1		57.9139	2
57.9473	5		57.9473	3		57.9473	4		57.9473	5
57.9807	5		57.9807	2		57.9807	4		57.9807	2
58.0141	2		58.0141	6		58.0141	1		58.0141	3
58.0476	5		58.0476	3		58.0476	3		58.0476	4
58.081	1		58.081	5		58.081	1		58.081	4
58.1144	5		58.1144	2		58.1144	3		58.1144	4
58.1478	10		58.1478	5		58.1478	5		58.1478	4
58.1812	2		58.1812	7		58.1812	3		58.1812	5
58.2147	4		58.2147	4		58.2147	6		58.2147	12
58.2481	5		58.2481	8		58.2481	4		58.2481	4
58.2815	9		58.2815	6		58.2815	3		58.2815	2
58.3149	2		58.3149	7		58.3149	3		58.3149	6
58.3484	7		58.3484	5		58.3484	1		58.3484	5
58.3818	6		58.3818	10		58.3818	7		58.3818	5
58.4152	7		58.4152	3		58.4152	12		58.4152	6
58.4486	4		58.4486	7		58.4486	3		58.4486	6
58.4821	3		58.4821	5		58.4821	7		58.4821	5
58.5155	5		58.5155	3		58.5155	4		58.5155	8
58.5489	7		58.5489	3		58.5489	4		58.5489	3
58.5823	4		58.5823	2		58.5823	2		58.5823	4
58.6157	6		58.6157	3		58.6157	3		58.6157	9
58.6492	4		58.6492	5		58.6492	5		58.6492	5
58.6826	6		58.6826	2		58.6826	3		58.6826	5
58.716	4		58.716	2		58.716	7		58.716	8
58.7494	4		58.7494	4		58.7494	5		58.7494	4
58.7829	4		58.7829	7		58.7829	3		58.7829	5
58.8163	4		58.8163	7		58.8163	2		58.8163	6
58.8497	5		58.8497	1		58.8497	2		58.8497	4
58.8831	5		58.8831	7		58.8831	4		58.8831	5
58.9165	5		58.9165	6		58.9165	4		58.9165	5
58.95	4		58.95	2		58.95	4		58.95	3
58.9834	8		58.9834	6		58.9834	1		58.9834	6
59.0168	3		59.0168	8		59.0168	7		59.0168	2
59.0502	6		59.0502	6		59.0502	4		59.0502	7
59.0837	7		59.0837	5		59.0837	6		59.0837	4
59.1171	4		59.1171	3		59.1171	7		59.1171	8
59.1505	8		59.1505	7		59.1505	9		59.1505	9
59.1839	5		59.1839	5		59.1839	3		59.1839	6
59.2173	8		59.2173	7		59.2173	8		59.2173	3
59.2508	8		59.2508	4		59.2508	5		59.2508	7
59.2842	4		59.2842	2		59.2842	5		59.2842	8
59.3176	0		59.3176	3		59.3176	7		59.3176	6
59.351	6		59.351	5		59.351	2		59.351	1
59.3845	4		59.3845	6		59.3845	7		59.3845	2
59.4179	7		59.4179	5		59.4179	2		59.4179	4
59.4513	7		59.4513	3		59.4513	7		59.4513	7
59.4847	4		59.4847	6		59.4847	1		59.4847	6
59.5182	7		59.5182	4		59.5182	6		59.5182	6
59.5516	5		59.5516	1		59.5516	3		59.5516	3
59.585	5		59.585	6		59.585	4		59.585	6
59.6184	5		59.6184	2		59.6184	3		59.6184	12
59.6518	4		59.6518	8		59.6518	3		59.6518	3
59.6853	6		59.6853	6		59.6853	5		59.6853	6
59.7187	10		59.7187	8		59.7187	4		59.7187	5
59.7521	9		59.7521	3		59.7521	6		59.7521	2
59.7855	8		59.7855	5		59.7855	7		59.7855	6
59.819	5		59.819	8		59.819	5		59.819	4
59.8524	7		59.8524	5		59.8524	2		59.8524	4
59.8858	9		59.8858	9		59.8858	5		59.8858	12
59.9192	10		59.9192	12		59.9192	4		59.9192	6
59.9526	4		59.9526	7		59.9526	8		59.9526	2
59.9861	6		59.9861	5		59.9861	9		59.9861	5
60.0195	9		60.0195	7		60.0195	7		60.0195	2
60.0529	3		60.0529	9		60.0529	6		60.0529	4
60.0863	6		60.0863	6		60.0863	6		60.0863	6
60.1198	8		60.1198	4		60.1198	2		60.1198	7
60.1532	7		60.1532	7		60.1532	10		60.1532	6
60.1866	8		60.1866	8		60.1866	3		60.1866	5
60.22	5		60.22	13		60.22	5		60.22	5
60.2534	7		60.2534	5		60.2534	3		60.2534	5
60.2869	7		60.2869	6		60.2869	6		60.2869	4
60.3203	9		60.3203	6		60.3203	7		60.3203	8
60.3537	12		60.3537	6		60.3537	2		60.3537	6
60.3871	9		60.3871	7		60.3871	5		60.3871	9
60.4206	6		60.4206	8		60.4206	12		60.4206	8
60.454	6		60.454	6		60.454	5		60.454	7
60.4874	5		60.4874	5		60.4874	4		60.4874	4
60.5208	6		60.5208	7		60.5208	5		60.5208	7
60.5542	13		60.5542	9		60.5542	5		60.5542	3
60.5877	3		60.5877	6		60.5877	6		60.5877	3
60.6211	14		60.6211	7		60.6211	3		60.6211	2
60.6545	8		60.6545	13		60.6545	5		60.6545	3
60.6879	3		60.6879	7		60.6879	6		60.6879	3
60.7214	4		60.7214	3		60.7214	10		60.7214	6
60.7548	7		60.7548	8		60.7548	3		60.7548	7
60.7882	7		60.7882	5		60.7882	4		60.7882	5
60.8216	10		60.8216	4		60.8216	9		60.8216	5
60.8551	4		60.8551	3		60.8551	13		60.8551	6
60.8885	1		60.8885	3		60.8885	5		60.8885	3
60.9219	8		60.9219	7		60.9219	6		60.9219	6
60.9553	7		60.9553	10		60.9553	6		60.9553	4
60.9887	9		60.9887	13		60.9887	3		60.9887	6
61.0222	4		61.0222	7		61.0222	2		61.0222	5
61.0556	7		61.0556	7		61.0556	7		61.0556	6
61.089	10		61.089	8		61.089	7		61.089	3
61.1224	6		61.1224	4		61.1224	5		61.1224	9
61.1559	10		61.1559	6		61.1559	6		61.1559	6
61.1893	10		61.1893	8		61.1893	6		61.1893	9
61.2227	8		61.2227	6		61.2227	5		61.2227	7
61.2561	6		61.2561	10		61.2561	13		61.2561	3
61.2895	7		61.2895	9		61.2895	10		61.2895	4
61.323	10		61.323	6		61.323	6		61.323	4
61.3564	12		61.3564	12		61.3564	14		61.3564	5
61.3898	7		61.3898	8		61.3898	4		61.3898	8
61.4232	5		61.4232	9		61.4232	6		61.4232	8
61.4567	10		61.4567	9		61.4567	7		61.4567	8
61.4901	8		61.4901	9		61.4901	8		61.4901	8
61.5235	5		61.5235	16		61.5235	5		61.5235	6
61.5569	8		61.5569	12		61.5569	9		61.5569	5
61.5903	9		61.5903	9		61.5903	4		61.5903	6
61.6238	8		61.6238	7		61.6238	7		61.6238	6
61.6572	6		61.6572	14		61.6572	3		61.6572	8
61.6906	9		61.6906	15		61.6906	13		61.6906	4
61.724	9		61.724	9		61.724	9		61.724	6
61.7575	14		61.7575	9		61.7575	13		61.7575	5
61.7909	9		61.7909	12		61.7909	9		61.7909	8
61.8243	15		61.8243	9		61.8243	10		61.8243	8
61.8577	14		61.8577	6		61.8577	6		61.8577	5
61.8912	12		61.8912	13		61.8912	7		61.8912	13
61.9246	15		61.9246	7		61.9246	12		61.9246	5
61.958	13		61.958	9		61.958	5		61.958	9
61.9914	8		61.9914	13		61.9914	6		61.9914	5
62.0248	8		62.0248	9		62.0248	23		62.0248	8
62.0583	8		62.0583	9		62.0583	10		62.0583	7
62.0917	10		62.0917	6		62.0917	9		62.0917	14
62.1251	13		62.1251	10		62.1251	7		62.1251	6
62.1585	10		62.1585	5		62.1585	9		62.1585	4
62.192	9		62.192	13		62.192	10		62.192	5
62.2254	12		62.2254	17		62.2254	12		62.2254	12
62.2588	10		62.2588	13		62.2588	5		62.2588	4
62.2922	9		62.2922	12		62.2922	9		62.2922	6
62.3256	13		62.3256	10		62.3256	3		62.3256	10
62.3591	10		62.3591	7		62.3591	9		62.3591	7
62.3925	7		62.3925	6		62.3925	10		62.3925	5
62.4259	7		62.4259	5		62.4259	6		62.4259	8
62.4593	12		62.4593	7		62.4593	15		62.4593	7
62.4928	9		62.4928	6		62.4928	3		62.4928	7
62.5262	7		62.5262	10		62.5262	12		62.5262	2
62.5596	6		62.5596	5		62.5596	15		62.5596	6
62.593	5		62.593	12		62.593	8		62.593	6
62.6264	2		62.6264	7		62.6264	7		62.6264	9
62.6599	8		62.6599	10		62.6599	5		62.6599	8
62.6933	5		62.6933	5		62.6933	8		62.6933	4
62.7267	13		62.7267	8		62.7267	5		62.7267	9
62.7601	10		62.7601	10		62.7601	6		62.7601	7
62.7936	13		62.7936	8		62.7936	7		62.7936	5
62.827	8		62.827	13		62.827	5		62.827	13
62.8604	4		62.8604	8		62.8604	7		62.8604	7
62.8938	13		62.8938	9		62.8938	9		62.8938	6
62.9273	6		62.9273	6		62.9273	4		62.9273	6
62.9607	16		62.9607	12		62.9607	7		62.9607	19
62.9941	12		62.9941	15		62.9941	10		62.9941	6
63.0275	10		63.0275	9		63.0275	6		63.0275	7
63.0609	5		63.0609	9		63.0609	5		63.0609	17
63.0944	8		63.0944	5		63.0944	12		63.0944	12
63.1278	13		63.1278	9		63.1278	9		63.1278	6
63.1612	6		63.1612	7		63.1612	9		63.1612	9
63.1946	10		63.1946	7		63.1946	10		63.1946	6
63.2281	10		63.2281	13		63.2281	7		63.2281	7
63.2615	8		63.2615	7		63.2615	7		63.2615	10
63.2949	7		63.2949	8		63.2949	6		63.2949	9
63.3283	6		63.3283	4		63.3283	13		63.3283	6
63.3617	5		63.3617	15		63.3617	17		63.3617	10
63.3952	12		63.3952	6		63.3952	4		63.3952	9
63.4286	8		63.4286	7		63.4286	9		63.4286	15
63.462	7		63.462	7		63.462	9		63.462	7
63.4954	12		63.4954	9		63.4954	10		63.4954	8
63.5289	12		63.5289	12		63.5289	12		63.5289	9
63.5623	9		63.5623	14		63.5623	12		63.5623	9
63.5957	5		63.5957	4		63.5957	4		63.5957	6
63.6291	5		63.6291	14		63.6291	12		63.6291	12
63.6625	14		63.6625	6		63.6625	6		63.6625	5
63.696	19		63.696	14		63.696	16		63.696	10
63.7294	7		63.7294	18		63.7294	8		63.7294	14
63.7628	5		63.7628	4		63.7628	12		63.7628	12
63.7962	12		63.7962	15		63.7962	12		63.7962	8
63.8297	7		63.8297	6		63.8297	6		63.8297	5
63.8631	17		63.8631	6		63.8631	13		63.8631	12
63.8965	18		63.8965	8		63.8965	3		63.8965	12
63.9299	4		63.9299	8		63.9299	7		63.9299	9
63.9633	7		63.9633	6		63.9633	12		63.9633	7
63.9968	8		63.9968	5		63.9968	6		63.9968	6
64.0302	10		64.0302	16		64.0302	10		64.0302	8
64.0636	13		64.0636	9		64.0636	8		64.0636	8
64.097	1		64.097	14		64.097	8		64.097	7
64.1305	13		64.1305	7		64.1305	10		64.1305	5
64.1639	13		64.1639	8		64.1639	7		64.1639	12
64.1973	8		64.1973	10		64.1973	13		64.1973	13
64.2307	10		64.2307	14		64.2307	7		64.2307	10
64.2642	6		64.2642	13		64.2642	7		64.2642	12
64.2976	6		64.2976	10		64.2976	9		64.2976	9
64.331	10		64.331	6		64.331	5		64.331	10
64.3644	9		64.3644	8		64.3644	7		64.3644	15
64.3978	7		64.3978	8		64.3978	6		64.3978	12
64.4313	18		64.4313	15		64.4313	18		64.4313	8
64.4647	12		64.4647	14		64.4647	8		64.4647	2
64.4981	7		64.4981	10		64.4981	15		64.4981	6
64.5315	7		64.5315	9		64.5315	15		64.5315	16
64.565	9		64.565	7		64.565	10		64.565	13
64.5984	14		64.5984	15		64.5984	14		64.5984	19
64.6318	7		64.6318	13		64.6318	15		64.6318	4
64.6652	7		64.6652	7		64.6652	21		64.6652	12
64.6986	12		64.6986	16		64.6986	7		64.6986	5
64.7321	15		64.7321	5		64.7321	8		64.7321	13
64.7655	14		64.7655	8		64.7655	13		64.7655	12
64.7989	7		64.7989	8		64.7989	17		64.7989	8
64.8323	9		64.8323	12		64.8323	8		64.8323	13
64.8658	10		64.8658	14		64.8658	13		64.8658	6
64.8992	6		64.8992	15		64.8992	6		64.8992	10
64.9326	7		64.9326	15		64.9326	8		64.9326	13
64.966	13		64.966	14		64.966	12		64.966	5
64.9994	14		64.9994	10		64.9994	8		64.9994	8
65.0329	9		65.0329	13		65.0329	6		65.0329	7
65.0663	10		65.0663	12		65.0663	7		65.0663	19
65.0997	8		65.0997	16		65.0997	5		65.0997	8
65.1331	14		65.1331	9		65.1331	14		65.1331	10
65.1666	10		65.1666	14		65.1666	12		65.1666	13
65.2	8		65.2	8		65.2	12		65.2	10
65.2334	7		65.2334	14		65.2334	6		65.2334	10
65.2668	10		65.2668	8		65.2668	5		65.2668	8
65.3003	7		65.3003	8		65.3003	16		65.3003	13
65.3337	8		65.3337	9		65.3337	13		65.3337	15
65.3671	15		65.3671	14		65.3671	16		65.3671	15
65.4005	15		65.4005	8		65.4005	9		65.4005	14
65.4339	8		65.4339	13		65.4339	17		65.4339	10
65.4674	12		65.4674	14		65.4674	6		65.4674	13
65.5008	16		65.5008	16		65.5008	4		65.5008	13
65.5342	9		65.5342	13		65.5342	12		65.5342	15
65.5676	7		65.5676	15		65.5676	10		65.5676	16
65.6011	10		65.6011	12		65.6011	10		65.6011	9
65.6345	13		65.6345	12		65.6345	13		65.6345	14
65.6679	9		65.6679	9		65.6679	14		65.6679	19
65.7013	10		65.7013	9		65.7013	9		65.7013	15
65.7347	13		65.7347	9		65.7347	9		65.7347	8
65.7682	7		65.7682	20		65.7682	7		65.7682	18
65.8016	15		65.8016	9		65.8016	13		65.8016	9
65.835	10		65.835	7		65.835	15		65.835	10
65.8684	9		65.8684	10		65.8684	7		65.8684	17
65.9019	7		65.9019	12		65.9019	10		65.9019	15
65.9353	13		65.9353	16		65.9353	8		65.9353	13
65.9687	13		65.9687	13		65.9687	7		65.9687	10
66.0021	10		66.0021	13		66.0021	9		66.0021	9
66.0355	6		66.0355	18		66.0355	12		66.0355	6
66.069	14		66.069	13		66.069	13		66.069	12
66.1024	8		66.1024	9		66.1024	14		66.1024	8
66.1358	7		66.1358	12		66.1358	10		66.1358	14
66.1692	10		66.1692	14		66.1692	5		66.1692	9
66.2027	9		66.2027	14		66.2027	7		66.2027	15
66.2361	7		66.2361	17		66.2361	16		66.2361	17
66.2695	14		66.2695	14		66.2695	8		66.2695	14
66.3029	13		66.3029	6		66.3029	13		66.3029	14
66.3363	12		66.3363	10		66.3363	12		66.3363	13
66.3698	9		66.3698	10		66.3698	8		66.3698	13
66.4032	10		66.4032	9		66.4032	9		66.4032	9
66.4366	12		66.4366	9		66.4366	12		66.4366	10
66.47	13		66.47	15		66.47	5		66.47	14
66.5035	9		66.5035	7		66.5035	6		66.5035	18
66.5369	12		66.5369	13		66.5369	8		66.5369	13
66.5703	8		66.5703	15		66.5703	4		66.5703	18
66.6037	8		66.6037	15		66.6037	9		66.6037	12
66.6372	9		66.6372	12		66.6372	12		66.6372	13
66.6706	4		66.6706	19		66.6706	14		66.6706	19
66.704	7		66.704	7		66.704	3		66.704	10
66.7374	6		66.7374	9		66.7374	6		66.7374	12
66.7708	10		66.7708	18		66.7708	10		66.7708	10
66.8043	5		66.8043	7		66.8043	7		66.8043	10
66.8377	10		66.8377	8		66.8377	15		66.8377	10
66.8711	9		66.8711	7		66.8711	7		66.8711	19
66.9045	13		66.9045	5		66.9045	7		66.9045	12
66.938	6		66.938	8		66.938	8		66.938	6
66.9714	8		66.9714	4		66.9714	15		66.9714	6
67.0048	12		67.0048	14		67.0048	8		67.0048	10
67.0382	12		67.0382	10		67.0382	10		67.0382	12
67.0716	9		67.0716	7		67.0716	8		67.0716	14
67.1051	9		67.1051	12		67.1051	4		67.1051	10
67.1385	14		67.1385	10		67.1385	8		67.1385	12
67.1719	7		67.1719	10		67.1719	10		67.1719	16
67.2053	9		67.2053	2		67.2053	6		67.2053	7
67.2388	7		67.2388	12		67.2388	10		67.2388	9
67.2722	15		67.2722	9		67.2722	10		67.2722	13
67.3056	9		67.3056	12		67.3056	9		67.3056	10
67.339	10		67.339	8		67.339	18		67.339	8
67.3724	9		67.3724	15		67.3724	18		67.3724	16
67.4059	8		67.4059	6		67.4059	4		67.4059	12
67.4393	7		67.4393	13		67.4393	10		67.4393	15
67.4727	12		67.4727	10		67.4727	12		67.4727	10
67.5061	9		67.5061	8		67.5061	12		67.5061	8
67.5396	7		67.5396	0		67.5396	9		67.5396	9
67.573	6		67.573	12		67.573	14		67.573	19
67.6064	10		67.6064	9		67.6064	13		67.6064	13
67.6398	8		67.6398	5		67.6398	5		67.6398	9
67.6733	8		67.6733	14		67.6733	9		67.6733	12
67.7067	12		67.7067	6		67.7067	9		67.7067	12
67.7401	8		67.7401	10		67.7401	5		67.7401	15
67.7735	8		67.7735	10		67.7735	3		67.7735	9
67.8069	13		67.8069	9		67.8069	12		67.8069	9
67.8404	5		67.8404	14		67.8404	12		67.8404	8
67.8738	7		67.8738	12		67.8738	8		67.8738	7
67.9072	12		67.9072	12		67.9072	5		67.9072	8
67.9406	12		67.9406	13		67.9406	12		67.9406	13
67.9741	14		67.9741	6		67.9741	9		67.9741	15
68.0075	8		68.0075	10		68.0075	4		68.0075	14
68.0409	8		68.0409	14		68.0409	6		68.0409	12
68.0743	9		68.0743	9		68.0743	12		68.0743	7
68.1077	10		68.1077	6		68.1077	10		68.1077	10
68.1412	12		68.1412	6		68.1412	7		68.1412	10
68.1746	13		68.1746	14		68.1746	7		68.1746	7
68.208	8		68.208	9		68.208	9		68.208	8
68.2414	15		68.2414	13		68.2414	17		68.2414	15
68.2749	14		68.2749	14		68.2749	10		68.2749	15
68.3083	14		68.3083	7		68.3083	15		68.3083	10
68.3417	5		68.3417	5		68.3417	13		68.3417	8
68.3751	14		68.3751	12		68.3751	7		68.3751	17
68.4085	5		68.4085	13		68.4085	6		68.4085	7
68.442	6		68.442	14		68.442	10		68.442	6
68.4754	7		68.4754	20		68.4754	21		68.4754	14
68.5088	13		68.5088	6		68.5088	7		68.5088	14
68.5422	7		68.5422	12		68.5422	4		68.5422	14
68.5757	4		68.5757	8		68.5757	10		68.5757	9
68.6091	6		68.6091	15		68.6091	8		68.6091	9
68.6425	15		68.6425	15		68.6425	5		68.6425	8
68.6759	15		68.6759	13		68.6759	13		68.6759	19
68.7093	10		68.7093	8		68.7093	9		68.7093	15
68.7428	15		68.7428	8		68.7428	6		68.7428	7
68.7762	6		68.7762	7		68.7762	12		68.7762	8
68.8096	8		68.8096	13		68.8096	8		68.8096	14
68.843	13		68.843	6		68.843	8		68.843	9
68.8765	6		68.8765	4		68.8765	7		68.8765	15
68.9099	12		68.9099	10		68.9099	13		68.9099	9
68.9433	3		68.9433	10		68.9433	9		68.9433	14
68.9767	8		68.9767	10		68.9767	7		68.9767	9
69.0102	10		69.0102	12		69.0102	8		69.0102	7
69.0436	17		69.0436	12		69.0436	5		69.0436	14
69.077	8		69.077	6		69.077	16		69.077	10
69.1104	6		69.1104	9		69.1104	10		69.1104	15
69.1438	12		69.1438	6		69.1438	10		69.1438	14
69.1773	6		69.1773	12		69.1773	6		69.1773	19
69.2107	8		69.2107	7		69.2107	7		69.2107	10
69.2441	8		69.2441	6		69.2441	6		69.2441	10
69.2775	13		69.2775	2		69.2775	10		69.2775	14
69.311	10		69.311	6		69.311	7		69.311	9
69.3444	7		69.3444	14		69.3444	6		69.3444	13
69.3778	6		69.3778	14		69.3778	6		69.3778	13
69.4112	8		69.4112	13		69.4112	7		69.4112	10
69.4446	8		69.4446	10		69.4446	12		69.4446	9
69.4781	12		69.4781	13		69.4781	10		69.4781	17
69.5115	12		69.5115	12		69.5115	7		69.5115	10
69.5449	13		69.5449	7		69.5449	8		69.5449	8
69.5783	7		69.5783	10		69.5783	10		69.5783	6
69.6118	6		69.6118	9		69.6118	12		69.6118	5
69.6452	9		69.6452	9		69.6452	15		69.6452	16
69.6786	6		69.6786	10		69.6786	19		69.6786	9
69.712	8		69.712	6		69.712	8		69.712	14
69.7454	10		69.7454	4		69.7454	8		69.7454	6
69.7789	7		69.7789	17		69.7789	8		69.7789	8
69.8123	10		69.8123	4		69.8123	10		69.8123	21
69.8457	9		69.8457	12		69.8457	6		69.8457	6
69.8791	8		69.8791	10		69.8791	13		69.8791	8
69.9126	12		69.9126	3		69.9126	7		69.9126	12
69.946	8		69.946	3		69.946	7		69.946	9
69.9794	15		69.9794	12		69.9794	12		69.9794	13
70.0128	10		70.0128	10		70.0128	9		70.0128	7
70.0463	9		70.0463	3		70.0463	14		70.0463	7
70.0797	9		70.0797	9		70.0797	15		70.0797	13
70.1131	5		70.1131	9		70.1131	10		70.1131	14
70.1465	12		70.1465	6		70.1465	9		70.1465	16
70.1799	15		70.1799	4		70.1799	7		70.1799	5
70.2134	5		70.2134	8		70.2134	5		70.2134	8
70.2468	5		70.2468	6		70.2468	8		70.2468	18
70.2802	9		70.2802	7		70.2802	13		70.2802	9
70.3136	9		70.3136	6		70.3136	14		70.3136	5
70.3471	9		70.3471	13		70.3471	9		70.3471	15
70.3805	6		70.3805	6		70.3805	14		70.3805	10
70.4139	12		70.4139	5		70.4139	4		70.4139	14
70.4473	9		70.4473	16		70.4473	8		70.4473	5
70.4807	7		70.4807	8		70.4807	7		70.4807	21
70.5142	10		70.5142	16		70.5142	10		70.5142	13
70.5476	13		70.5476	6		70.5476	12		70.5476	9
70.581	15		70.581	13		70.581	9		70.581	7
70.6144	8		70.6144	8		70.6144	8		70.6144	13
70.6479	8		70.6479	12		70.6479	10		70.6479	5
70.6813	6		70.6813	8		70.6813	8		70.6813	7
70.7147	7		70.7147	6		70.7147	10		70.7147	6
70.7481	13		70.7481	10		70.7481	6		70.7481	10
70.7815	10		70.7815	15		70.7815	8		70.7815	14
70.815	8		70.815	12		70.815	8		70.815	12
70.8484	14		70.8484	4		70.8484	17		70.8484	5
70.8818	7		70.8818	9		70.8818	12		70.8818	12
70.9152	6		70.9152	9		70.9152	6		70.9152	7
70.9487	10		70.9487	5		70.9487	8		70.9487	7
70.9821	14		70.9821	12		70.9821	6		70.9821	14
71.0155	13		71.0155	10		71.0155	5		71.0155	17
71.0489	10		71.0489	10		71.0489	12		71.0489	12
71.0823	10		71.0823	10		71.0823	6		71.0823	12
71.1158	2		71.1158	12		71.1158	6		71.1158	14
71.1492	10		71.1492	12		71.1492	4		71.1492	9
71.1826	12		71.1826	13		71.1826	7		71.1826	14
71.216	6		71.216	13		71.216	7		71.216	16
71.2495	10		71.2495	4		71.2495	10		71.2495	2
71.2829	6		71.2829	9		71.2829	12		71.2829	12
71.3163	6		71.3163	8		71.3163	4		71.3163	10
71.3497	3		71.3497	9		71.3497	5		71.3497	14
71.3832	5		71.3832	4		71.3832	18		71.3832	9
71.4166	6		71.4166	13		71.4166	9		71.4166	10
71.45	6		71.45	9		71.45	12		71.45	10
71.4834	8		71.4834	3		71.4834	10		71.4834	12
71.5168	5		71.5168	6		71.5168	14		71.5168	5
71.5503	9		71.5503	12		71.5503	8		71.5503	14
71.5837	7		71.5837	12		71.5837	13		71.5837	24
71.6171	8		71.6171	5		71.6171	10		71.6171	10
71.6505	7		71.6505	6		71.6505	5		71.6505	19
71.684	10		71.684	7		71.684	12		71.684	6
71.7174	7		71.7174	13		71.7174	8		71.7174	13
71.7508	6		71.7508	9		71.7508	6		71.7508	8
71.7842	7		71.7842	16		71.7842	10		71.7842	15
71.8176	9		71.8176	8		71.8176	14		71.8176	8
71.8511	10		71.8511	7		71.8511	13		71.8511	13
71.8845	6		71.8845	10		71.8845	5		71.8845	12
71.9179	14		71.9179	13		71.9179	8		71.9179	7
71.9513	12		71.9513	10		71.9513	7		71.9513	4
71.9848	6		71.9848	10		71.9848	14		71.9848	15
72.0182	5		72.0182	12		72.0182	9		72.0182	12
72.0516	12		72.0516	6		72.0516	12		72.0516	12
72.085	4		72.085	7		72.085	8		72.085	12
72.1184	10		72.1184	8		72.1184	10		72.1184	14
72.1519	8		72.1519	4		72.1519	8		72.1519	16
72.1853	6		72.1853	12		72.1853	10		72.1853	8
72.2187	8		72.2187	3		72.2187	17		72.2187	9
72.2521	8		72.2521	13		72.2521	12		72.2521	7
72.2856	10		72.2856	3		72.2856	4		72.2856	15
72.319	12		72.319	9		72.319	10		72.319	13
72.3524	6		72.3524	16		72.3524	10		72.3524	6
72.3858	10		72.3858	8		72.3858	9		72.3858	10
72.4193	9		72.4193	3		72.4193	7		72.4193	7
72.4527	8		72.4527	6		72.4527	10		72.4527	9
72.4861	7		72.4861	12		72.4861	15		72.4861	7
72.5195	7		72.5195	10		72.5195	6		72.5195	16
72.5529	10		72.5529	14		72.5529	4		72.5529	18
72.5864	10		72.5864	10		72.5864	9		72.5864	10
72.6198	9		72.6198	9		72.6198	4		72.6198	10
72.6532	12		72.6532	16		72.6532	13		72.6532	15
72.6866	9		72.6866	4		72.6866	8		72.6866	16
72.7201	8		72.7201	8		72.7201	9		72.7201	16
72.7535	7		72.7535	12		72.7535	12		72.7535	7
72.7869	8		72.7869	10		72.7869	14		72.7869	14
72.8203	9		72.8203	9		72.8203	10		72.8203	17
72.8537	7		72.8537	8		72.8537	20		72.8537	16
72.8872	17		72.8872	9		72.8872	6		72.8872	10
72.9206	9		72.9206	6		72.9206	16		72.9206	23
72.954	9		72.954	7		72.954	13		72.954	10
72.9874	10		72.9874	8		72.9874	5		72.9874	15
73.0209	15		73.0209	5		73.0209	9		73.0209	7
73.0543	6		73.0543	12		73.0543	6		73.0543	17
73.0877	7		73.0877	10		73.0877	10		73.0877	9
73.1211	8		73.1211	10		73.1211	13		73.1211	15
73.1545	12		73.1545	7		73.1545	9		73.1545	9
73.188	15		73.188	10		73.188	15		73.188	13
73.2214	13		73.2214	5		73.2214	8		73.2214	7
73.2548	12		73.2548	15		73.2548	8		73.2548	13
73.2882	4		73.2882	4		73.2882	2		73.2882	10
73.3217	15		73.3217	13		73.3217	12		73.3217	9
73.3551	6		73.3551	14		73.3551	6		73.3551	12
73.3885	7		73.3885	8		73.3885	14		73.3885	13
73.4219	5		73.4219	10		73.4219	5		73.4219	4
73.4553	6		73.4553	10		73.4553	7		73.4553	9
73.4888	6		73.4888	13		73.4888	4		73.4888	15
73.5222	6		73.5222	7		73.5222	9		73.5222	8
73.5556	5		73.5556	7		73.5556	14		73.5556	13
73.589	9		73.589	4		73.589	10		73.589	6
73.6225	7		73.6225	16		73.6225	6		73.6225	6
73.6559	12		73.6559	9		73.6559	9		73.6559	12
73.6893	9		73.6893	16		73.6893	5		73.6893	13
73.7227	9		73.7227	9		73.7227	8		73.7227	13
73.7562	9		73.7562	14		73.7562	12		73.7562	6
73.7896	10		73.7896	9		73.7896	4		73.7896	9
73.823	9		73.823	8		73.823	4		73.823	12
73.8564	8		73.8564	9		73.8564	5		73.8564	6
73.8898	5		73.8898	12		73.8898	7		73.8898	15
73.9233	6		73.9233	14		73.9233	6		73.9233	8
73.9567	5		73.9567	8		73.9567	8		73.9567	4
73.9901	8		73.9901	10		73.9901	9		73.9901	10
74.0235	13		74.0235	7		74.0235	9		74.0235	8
74.057	7		74.057	8		74.057	7		74.057	8
74.0904	10		74.0904	6		74.0904	10		74.0904	16
74.1238	15		74.1238	10		74.1238	8		74.1238	8
74.1572	4		74.1572	10		74.1572	9		74.1572	14
74.1906	13		74.1906	6		74.1906	12		74.1906	17
74.2241	8		74.2241	9		74.2241	14		74.2241	5
74.2575	13		74.2575	8		74.2575	10		74.2575	12
74.2909	6		74.2909	9		74.2909	7		74.2909	9
74.3243	4		74.3243	17		74.3243	14		74.3243	3
74.3578	16		74.3578	10		74.3578	17		74.3578	7
74.3912	8		74.3912	12		74.3912	5		74.3912	10
74.4246	10		74.4246	9		74.4246	7		74.4246	8
74.458	12		74.458	9		74.458	14		74.458	9
74.4914	13		74.4914	12		74.4914	7		74.4914	16
74.5249	20		74.5249	8		74.5249	5		74.5249	8
74.5583	5		74.5583	12		74.5583	4		74.5583	5
74.5917	10		74.5917	13		74.5917	6		74.5917	9
74.6251	5		74.6251	10		74.6251	12		74.6251	5
74.6586	4		74.6586	8		74.6586	9		74.6586	9
74.692	4		74.692	7		74.692	8		74.692	4
74.7254	12		74.7254	8		74.7254	10		74.7254	9
74.7588	10		74.7588	6		74.7588	14		74.7588	9
74.7923	9		74.7923	9		74.7923	5		74.7923	10
74.8257	6		74.8257	8		74.8257	6		74.8257	12
74.8591	13		74.8591	9		74.8591	8		74.8591	9
74.8925	8		74.8925	6		74.8925	9		74.8925	7
74.9259	8		74.9259	7		74.9259	5		74.9259	10
74.9594	9		74.9594	8		74.9594	10		74.9594	17
74.9928	9		74.9928	12		74.9928	8		74.9928	8
75.0262	9		75.0262	10		75.0262	14		75.0262	7
75.0596	7		75.0596	5		75.0596	10		75.0596	13
75.0931	4		75.0931	8		75.0931	6		75.0931	8
75.1265	4		75.1265	13		75.1265	7		75.1265	4
75.1599	6		75.1599	7		75.1599	8		75.1599	8
75.1933	4		75.1933	8		75.1933	12		75.1933	8
75.2267	6		75.2267	5		75.2267	9		75.2267	7
75.2602	7		75.2602	14		75.2602	9		75.2602	12
75.2936	4		75.2936	6		75.2936	10		75.2936	8
75.327	7		75.327	6		75.327	8		75.327	4
75.3604	18		75.3604	7		75.3604	8		75.3604	5
75.3939	7		75.3939	3		75.3939	15		75.3939	5
75.4273	9		75.4273	8		75.4273	4		75.4273	9
75.4607	7		75.4607	4		75.4607	6		75.4607	3
75.4941	12		75.4941	12		75.4941	6		75.4941	6
75.5275	10		75.5275	12		75.5275	12		75.5275	12
75.561	13		75.561	4		75.561	9		75.561	9
75.5944	5		75.5944	7		75.5944	3		75.5944	9
75.6278	7		75.6278	12		75.6278	8		75.6278	7
75.6612	7		75.6612	6		75.6612	10		75.6612	10
75.6947	9		75.6947	8		75.6947	6		75.6947	8
75.7281	8		75.7281	2		75.7281	3		75.7281	3
75.7615	7		75.7615	4		75.7615	8		75.7615	12
75.7949	12		75.7949	7		75.7949	9		75.7949	12
75.8283	4		75.8283	9		75.8283	9		75.8283	8
75.8618	8		75.8618	6		75.8618	7		75.8618	7
75.8952	7		75.8952	10		75.8952	8		75.8952	9
75.9286	4		75.9286	9		75.9286	5		75.9286	7
75.962	5		75.962	10		75.962	6		75.962	4
75.9955	9		75.9955	12		75.9955	12		75.9955	3
76.0289	6		76.0289	6		76.0289	7		76.0289	10
76.0623	9		76.0623	6		76.0623	5		76.0623	6
76.0957	9		76.0957	5		76.0957	10		76.0957	8
76.1292	9		76.1292	8		76.1292	13		76.1292	6
76.1626	6		76.1626	15		76.1626	6		76.1626	18
76.196	9		76.196	5		76.196	6		76.196	6
76.2294	6		76.2294	5		76.2294	6		76.2294	2
76.2628	8		76.2628	5		76.2628	12		76.2628	7
76.2963	6		76.2963	9		76.2963	5		76.2963	9
76.3297	8		76.3297	7		76.3297	5		76.3297	10
76.3631	8		76.3631	7		76.3631	7		76.3631	12
76.3965	5		76.3965	5		76.3965	6		76.3965	6
76.43	12		76.43	5		76.43	6		76.43	5
76.4634	9		76.4634	9		76.4634	2		76.4634	0
76.4968	5		76.4968	7		76.4968	4		76.4968	7
76.5302	7		76.5302	5		76.5302	1		76.5302	12
76.5636	3		76.5636	8		76.5636	5		76.5636	8
76.5971	4		76.5971	7		76.5971	8		76.5971	4
76.6305	4		76.6305	6		76.6305	5		76.6305	4
76.6639	7		76.6639	1		76.6639	9		76.6639	4
76.6973	7		76.6973	6		76.6973	5		76.6973	7
76.7308	7		76.7308	6		76.7308	2		76.7308	9
76.7642	6		76.7642	12		76.7642	2		76.7642	5
76.7976	10		76.7976	7		76.7976	5		76.7976	7
76.831	4		76.831	6		76.831	7		76.831	7
76.8644	10		76.8644	5		76.8644	4		76.8644	7
76.8979	3		76.8979	8		76.8979	3		76.8979	9
76.9313	12		76.9313	4		76.9313	7		76.9313	5
76.9647	8		76.9647	8		76.9647	3		76.9647	7
76.9981	8		76.9981	10		76.9981	7		76.9981	10
77.0316	12		77.0316	7		77.0316	4		77.0316	2
77.065	9		77.065	4		77.065	17		77.065	16
77.0984	3		77.0984	4		77.0984	9		77.0984	8
77.1318	5		77.1318	7		77.1318	4		77.1318	5
77.1653	8		77.1653	4		77.1653	4		77.1653	6
77.1987	6		77.1987	4		77.1987	8		77.1987	5
77.2321	8		77.2321	6		77.2321	4		77.2321	7
77.2655	5		77.2655	9		77.2655	9		77.2655	12
77.2989	7		77.2989	8		77.2989	5		77.2989	9
77.3324	12		77.3324	4		77.3324	7		77.3324	4
77.3658	3		77.3658	6		77.3658	7		77.3658	4
77.3992	7		77.3992	10		77.3992	5		77.3992	10
77.4326	6		77.4326	7		77.4326	7		77.4326	6
77.4661	4		77.4661	6		77.4661	7		77.4661	2
77.4995	4		77.4995	14		77.4995	5		77.4995	7
77.5329	7		77.5329	4		77.5329	13		77.5329	6
77.5663	4		77.5663	10		77.5663	8		77.5663	1
77.5997	9		77.5997	10		77.5997	10		77.5997	7
77.6332	7		77.6332	7		77.6332	4		77.6332	5
77.6666	7		77.6666	8		77.6666	6		77.6666	5
77.7	8		77.7	10		77.7	7		77.7	12
77.7334	6		77.7334	6		77.7334	7		77.7334	9
77.7669	4		77.7669	5		77.7669	7		77.7669	7
77.8003	8		77.8003	7		77.8003	13		77.8003	8
77.8337	12		77.8337	5		77.8337	5		77.8337	5
77.8671	4		77.8671	9		77.8671	6		77.8671	4
77.9005	4		77.9005	12		77.9005	7		77.9005	4
77.934	10		77.934	4		77.934	3		77.934	10
77.9674	12		77.9674	4		77.9674	6		77.9674	8
78.0008	10		78.0008	1		78.0008	8		78.0008	7
78.0342	10		78.0342	7		78.0342	7		78.0342	6
78.0677	14		78.0677	10		78.0677	9		78.0677	6
78.1011	6		78.1011	6		78.1011	3		78.1011	7
78.1345	9		78.1345	10		78.1345	6		78.1345	3
78.1679	8		78.1679	7		78.1679	6		78.1679	7
78.2013	4		78.2013	4		78.2013	5		78.2013	6
78.2348	5		78.2348	6		78.2348	8		78.2348	4
78.2682	5		78.2682	5		78.2682	5		78.2682	8
78.3016	3		78.3016	7		78.3016	7		78.3016	3
78.335	7		78.335	6		78.335	7		78.335	8
78.3685	7		78.3685	7		78.3685	5		78.3685	4
78.4019	4		78.4019	8		78.4019	7		78.4019	7
78.4353	3		78.4353	2		78.4353	7		78.4353	5
78.4687	2		78.4687	9		78.4687	7		78.4687	5
78.5022	5		78.5022	6		78.5022	9		78.5022	2
78.5356	4		78.5356	7		78.5356	6		78.5356	6
78.569	6		78.569	6		78.569	6		78.569	3
78.6024	5		78.6024	10		78.6024	5		78.6024	2
78.6358	6		78.6358	7		78.6358	6		78.6358	7
78.6693	5		78.6693	3		78.6693	6		78.6693	9
78.7027	5		78.7027	8		78.7027	3		78.7027	7
78.7361	4		78.7361	6		78.7361	4		78.7361	3
78.7695	5		78.7695	3		78.7695	5		78.7695	5
78.803	5		78.803	7		78.803	6		78.803	8
78.8364	6		78.8364	6		78.8364	3		78.8364	4
78.8698	9		78.8698	4		78.8698	6		78.8698	6
78.9032	6		78.9032	3		78.9032	2		78.9032	3
78.9366	5		78.9366	10		78.9366	6		78.9366	5
78.9701	4		78.9701	6		78.9701	5		78.9701	4
79.0035	6		79.0035	5		79.0035	12		79.0035	8
79.0369	6		79.0369	4		79.0369	10		79.0369	10
79.0703	10		79.0703	7		79.0703	4		79.0703	5
79.1038	6		79.1038	7		79.1038	6		79.1038	3
79.1372	8		79.1372	4		79.1372	6		79.1372	2
79.1706	7		79.1706	4		79.1706	4		79.1706	4
79.204	4		79.204	7		79.204	4		79.204	3
79.2374	6		79.2374	3		79.2374	6		79.2374	4
79.2709	4		79.2709	5		79.2709	5		79.2709	5
79.3043	3		79.3043	4		79.3043	9		79.3043	6
79.3377	7		79.3377	5		79.3377	6		79.3377	10
79.3711	2		79.3711	4		79.3711	5		79.3711	5
79.4046	7		79.4046	5		79.4046	3		79.4046	3
79.438	3		79.438	3		79.438	4		79.438	7
79.4714	5		79.4714	6		79.4714	8		79.4714	5
79.5048	6		79.5048	4		79.5048	4		79.5048	6
79.5383	2		79.5383	9		79.5383	5		79.5383	5
79.5717	5		79.5717	3		79.5717	3		79.5717	5
79.6051	5		79.6051	2		79.6051	8		79.6051	4
79.6385	4		79.6385	7		79.6385	3		79.6385	5
79.6719	7		79.6719	6		79.6719	9		79.6719	3
79.7054	5		79.7054	3		79.7054	9		79.7054	4
79.7388	3		79.7388	2		79.7388	4		79.7388	6
79.7722	4		79.7722	8		79.7722	5		79.7722	8
79.8056	5		79.8056	3		79.8056	8		79.8056	5
79.8391	2		79.8391	3		79.8391	3		79.8391	2
79.8725	8		79.8725	2		79.8725	8		79.8725	7
79.9059	4		79.9059	4		79.9059	6		79.9059	4
79.9393	1		79.9393	6		79.9393	4		79.9393	3
79.9727	8		79.9727	4		79.9727	2		79.9727	6
80.0062	6		80.0062	1		80.0062	2		80.0062	3
80.0396	4		80.0396	2		80.0396	7		80.0396	6
80.073	5		80.073	7		80.073	6		80.073	1
80.1064	6		80.1064	6		80.1064	6		80.1064	5
80.1399	4		80.1399	3		80.1399	4		80.1399	3
80.1733	5		80.1733	3		80.1733	6		80.1733	6
80.2067	4		80.2067	4		80.2067	2		80.2067	7
80.2401	8		80.2401	3		80.2401	3		80.2401	4
80.2735	5		80.2735	9		80.2735	2		80.2735	5
80.307	4		80.307	4		80.307	7		80.307	8
80.3404	6		80.3404	7		80.3404	2		80.3404	12
80.3738	5		80.3738	6		80.3738	9		80.3738	7
80.4072	6		80.4072	4		80.4072	2		80.4072	2
80.4407	4		80.4407	6		80.4407	5		80.4407	5
80.4741	6		80.4741	5		80.4741	9		80.4741	3
80.5075	9		80.5075	1		80.5075	2		80.5075	3
80.5409	4		80.5409	3		80.5409	3		80.5409	4
80.5744	2		80.5744	6		80.5744	4		80.5744	5
80.6078	8		80.6078	5		80.6078	7		80.6078	6
80.6412	7		80.6412	2		80.6412	4		80.6412	2
80.6746	1		80.6746	5		80.6746	6		80.6746	3
80.708	2		80.708	4		80.708	12		80.708	7
80.7415	12		80.7415	8		80.7415	4		80.7415	6
80.7749	5		80.7749	3		80.7749	6		80.7749	7
80.8083	8		80.8083	1		80.8083	7		80.8083	4
80.8417	4		80.8417	7		80.8417	4		80.8417	6
80.8752	6		80.8752	4		80.8752	3		80.8752	7
80.9086	3		80.9086	4		80.9086	4		80.9086	5
80.942	7		80.942	7		80.942	4		80.942	5
80.9754	2		80.9754	7		80.9754	5		80.9754	5
81.0088	3		81.0088	5		81.0088	5		81.0088	7
81.0423	2		81.0423	9		81.0423	4		81.0423	2
81.0757	2		81.0757	4		81.0757	4		81.0757	4
81.1091	3		81.1091	4		81.1091	6		81.1091	6
81.1425	2		81.1425	4		81.1425	3		81.1425	5
81.176	5		81.176	7		81.176	3		81.176	8
81.2094	5		81.2094	4		81.2094	1		81.2094	2
81.2428	5		81.2428	2		81.2428	4		81.2428	7
81.2762	5		81.2762	2		81.2762	5		81.2762	4
81.3096	6		81.3096	5		81.3096	1		81.3096	3
81.3431	7		81.3431	3		81.3431	4		81.3431	4
81.3765	5		81.3765	5		81.3765	2		81.3765	4
81.4099	8		81.4099	2		81.4099	2		81.4099	6
81.4433	7		81.4433	8		81.4433	3		81.4433	4
81.4768	6		81.4768	5		81.4768	4		81.4768	4
81.5102	8		81.5102	8		81.5102	5		81.5102	1
81.5436	4		81.5436	1		81.5436	1		81.5436	4
81.577	4		81.577	6		81.577	2		81.577	3
81.6104	7		81.6104	6		81.6104	4		81.6104	5
81.6439	3		81.6439	4		81.6439	6		81.6439	3
81.6773	3		81.6773	7		81.6773	6		81.6773	4
81.7107	2		81.7107	5		81.7107	5		81.7107	5
81.7441	4		81.7441	8		81.7441	1		81.7441	2
81.7776	6		81.7776	3		81.7776	2		81.7776	2
81.811	5		81.811	5		81.811	4		81.811	6
81.8444	7		81.8444	2		81.8444	5		81.8444	8
81.8778	6		81.8778	3		81.8778	4		81.8778	3
81.9113	3		81.9113	4		81.9113	2		81.9113	1
81.9447	4		81.9447	4		81.9447	3		81.9447	0
81.9781	7		81.9781	5		81.9781	2		81.9781	6
82.0115	6		82.0115	6		82.0115	2		82.0115	3
82.0449	6		82.0449	4		82.0449	10		82.0449	0
82.0784	5		82.0784	1		82.0784	4		82.0784	6
82.1118	2		82.1118	5		82.1118	1		82.1118	2
82.1452	5		82.1452	4		82.1452	6		82.1452	6
82.1786	8		82.1786	4		82.1786	0		82.1786	12
82.2121	3		82.2121	5		82.2121	7		82.2121	3
82.2455	6		82.2455	10		82.2455	2		82.2455	1
82.2789	5		82.2789	5		82.2789	7		82.2789	5
82.3123	6		82.3123	7		82.3123	6		82.3123	6
82.3457	3		82.3457	2		82.3457	3		82.3457	4
82.3792	4		82.3792	1		82.3792	3		82.3792	9
82.4126	8		82.4126	6		82.4126	7		82.4126	5
82.446	5		82.446	5		82.446	5		82.446	7
82.4794	3		82.4794	6		82.4794	4		82.4794	7
82.5129	4		82.5129	4		82.5129	2		82.5129	4
82.5463	5		82.5463	3		82.5463	7		82.5463	5
82.5797	4		82.5797	6		82.5797	3		82.5797	1
82.6131	3		82.6131	8		82.6131	13		82.6131	4
82.6465	2		82.6465	10		82.6465	4		82.6465	4
82.68	5		82.68	2		82.68	8		82.68	3
82.7134	7		82.7134	5		82.7134	7		82.7134	3
82.7468	7		82.7468	3		82.7468	3		82.7468	8
82.7802	2		82.7802	5		82.7802	7		82.7802	1
82.8137	3		82.8137	1		82.8137	3		82.8137	4
82.8471	12		82.8471	2		82.8471	7		82.8471	4
82.8805	2		82.8805	2		82.8805	6		82.8805	0
82.9139	12		82.9139	9		82.9139	6		82.9139	2
82.9474	3		82.9474	7		82.9474	8		82.9474	5
82.9808	8		82.9808	5		82.9808	5		82.9808	3
83.0142	1		83.0142	4		83.0142	4		83.0142	1
83.0476	10		83.0476	8		83.0476	7		83.0476	7
83.081	2		83.081	5		83.081	4		83.081	1
83.1145	5		83.1145	1		83.1145	3		83.1145	7
83.1479	4		83.1479	4		83.1479	4		83.1479	3
83.1813	7		83.1813	8		83.1813	4		83.1813	4
83.2147	2		83.2147	2		83.2147	3		83.2147	6
83.2482	3		83.2482	6		83.2482	7		83.2482	1
83.2816	5		83.2816	7		83.2816	6		83.2816	6
83.315	4		83.315	2		83.315	4		83.315	3
83.3484	3		83.3484	5		83.3484	2		83.3484	9
83.3818	3		83.3818	4		83.3818	3		83.3818	3
83.4153	4		83.4153	6		83.4153	9		83.4153	6
83.4487	1		83.4487	7		83.4487	7		83.4487	1
83.4821	4		83.4821	3		83.4821	6		83.4821	7
83.5155	2		83.5155	5		83.5155	6		83.5155	3
83.549	0		83.549	4		83.549	2		83.549	5
83.5824	2		83.5824	5		83.5824	6		83.5824	7
83.6158	1		83.6158	6		83.6158	5		83.6158	3
83.6492	7		83.6492	3		83.6492	6		83.6492	3
83.6826	2		83.6826	1		83.6826	3		83.6826	3
83.7161	4		83.7161	4		83.7161	4		83.7161	5
83.7495	3		83.7495	2		83.7495	7		83.7495	1
83.7829	0		83.7829	5		83.7829	4		83.7829	3
83.8163	3		83.8163	9		83.8163	4		83.8163	2
83.8498	4		83.8498	7		83.8498	4		83.8498	6
83.8832	8		83.8832	4		83.8832	6		83.8832	2
83.9166	6		83.9166	4		83.9166	3		83.9166	3
83.95	9		83.95	8		83.95	4		83.95	5
83.9834	4		83.9834	2		83.9834	3		83.9834	4
84.0169	6		84.0169	8		84.0169	3		84.0169	5
84.0503	6		84.0503	2		84.0503	1		84.0503	4
84.0837	1		84.0837	3		84.0837	3		84.0837	4
84.1171	4		84.1171	2		84.1171	6		84.1171	2
84.1506	4		84.1506	2		84.1506	3		84.1506	2
84.184	9		84.184	6		84.184	2		84.184	1
84.2174	5		84.2174	5		84.2174	3		84.2174	2
84.2508	4		84.2508	4		84.2508	2		84.2508	3
84.2843	2		84.2843	2		84.2843	4		84.2843	1
84.3177	3		84.3177	2		84.3177	5		84.3177	2
84.3511	3		84.3511	3		84.3511	2		84.3511	2
84.3845	5		84.3845	4		84.3845	4		84.3845	6
84.4179	2		84.4179	6		84.4179	6		84.4179	6
84.4514	3		84.4514	6		84.4514	4		84.4514	4
84.4848	1		84.4848	3		84.4848	4		84.4848	2
84.5182	1		84.5182	6		84.5182	7		84.5182	7
84.5516	4		84.5516	8		84.5516	1		84.5516	4
84.5851	5		84.5851	5		84.5851	2		84.5851	4
84.6185	9		84.6185	7		84.6185	6		84.6185	6
84.6519	5		84.6519	4		84.6519	1		84.6519	3
84.6853	5		84.6853	4		84.6853	2		84.6853	3
84.7187	1		84.7187	4		84.7187	4		84.7187	8
84.7522	2		84.7522	1		84.7522	3		84.7522	4
84.7856	4		84.7856	5		84.7856	5		84.7856	5
84.819	2		84.819	2		84.819	8		84.819	1
84.8524	0		84.8524	3		84.8524	1		84.8524	2
84.8859	5		84.8859	4		84.8859	5		84.8859	6
84.9193	4		84.9193	5		84.9193	7		84.9193	3
84.9527	0		84.9527	3		84.9527	1		84.9527	3
84.9861	0		84.9861	3		84.9861	8		84.9861	7
85.0195	2		85.0195	5		85.0195	3		85.0195	2
85.053	3		85.053	9		85.053	6		85.053	5
85.0864	4		85.0864	3		85.0864	7		85.0864	5
85.1198	3		85.1198	8		85.1198	5		85.1198	7
85.1532	2		85.1532	5		85.1532	2		85.1532	4
85.1867	2		85.1867	5		85.1867	3		85.1867	4
85.2201	2		85.2201	4		85.2201	4		85.2201	8
85.2535	5		85.2535	4		85.2535	4		85.2535	3
85.2869	7		85.2869	3		85.2869	2		85.2869	4
85.3204	3		85.3204	1		85.3204	4		85.3204	2
85.3538	5		85.3538	6		85.3538	5		85.3538	1
85.3872	4		85.3872	1		85.3872	3		85.3872	3
85.4206	3		85.4206	4		85.4206	3		85.4206	4
85.454	5		85.454	3		85.454	5		85.454	2
85.4875	2		85.4875	1		85.4875	2		85.4875	6
85.5209	2		85.5209	4		85.5209	1		85.5209	5
85.5543	3		85.5543	2		85.5543	4		85.5543	5
85.5877	5		85.5877	5		85.5877	4		85.5877	0
85.6212	6		85.6212	2		85.6212	3		85.6212	3
85.6546	4		85.6546	4		85.6546	5		85.6546	5
85.688	2		85.688	5		85.688	5		85.688	5
85.7214	1		85.7214	5		85.7214	2		85.7214	2
85.7548	3		85.7548	6		85.7548	2		85.7548	1
85.7883	3		85.7883	7		85.7883	3		85.7883	3
85.8217	5		85.8217	2		85.8217	4		85.8217	6
85.8551	5		85.8551	7		85.8551	1		85.8551	4
85.8885	3		85.8885	4		85.8885	3		85.8885	2
85.922	8		85.922	1		85.922	4		85.922	1
85.9554	5		85.9554	3		85.9554	5		85.9554	3
85.9888	2		85.9888	8		85.9888	2		85.9888	5
86.0222	2		86.0222	2		86.0222	2		86.0222	7
86.0556	7		86.0556	4		86.0556	5		86.0556	8
86.0891	3		86.0891	2		86.0891	3		86.0891	4
86.1225	5		86.1225	1		86.1225	0		86.1225	7
86.1559	2		86.1559	1		86.1559	4		86.1559	6
86.1893	5		86.1893	4		86.1893	5		86.1893	2
86.2228	2		86.2228	4		86.2228	4		86.2228	4
86.2562	3		86.2562	8		86.2562	3		86.2562	2
86.2896	4		86.2896	5		86.2896	6		86.2896	3
86.323	7		86.323	4		86.323	2		86.323	8
86.3564	4		86.3564	1		86.3564	4		86.3564	1
86.3899	6		86.3899	4		86.3899	0		86.3899	9
86.4233	8		86.4233	4		86.4233	4		86.4233	4
86.4567	3		86.4567	5		86.4567	5		86.4567	8
86.4901	3		86.4901	6		86.4901	3		86.4901	4
86.5236	4		86.5236	2		86.5236	4		86.5236	1
86.557	9		86.557	2		86.557	1		86.557	2
86.5904	7		86.5904	1		86.5904	1		86.5904	4
86.6238	4		86.6238	4		86.6238	3		86.6238	5
86.6573	4		86.6573	4		86.6573	2		86.6573	3
86.6907	4		86.6907	8		86.6907	3		86.6907	3
86.7241	7		86.7241	3		86.7241	2		86.7241	3
86.7575	1		86.7575	4		86.7575	2		86.7575	3
[truncated: 97 more rows]

## Sheet: Fig 4
TiN thickness (nm)	Inverse	Permeance
5	0.2	0.00044
10	0.1	0.000468
20	0.05	0.00032
37	0.027027	0.0002
40	0.025	9.2e-05

## Sheet: Fig 5
Pd-TiN-V// 5nm TiN permeability								Pd Theory
time	permeability	down stream flow (sccm)						400C	1.13388e-08
0	3.27788e-08	14.9951						425C	1.2304e-08
0.0002	3.28038e-08	15.0068						450C	1.34148e-08
60.0098	3.22296e-08	14.7364						500C	1.55294e-08
60.01	3.21524e-08	14.7011
120.022	3.20581e-08	14.6423
120.022	3.20338e-08	14.6306
180.037	3.22843e-08	14.7246
180.037	3.22793e-08	14.7246
240.054	3.21882e-08	14.6776
240.054	3.2267e-08	14.7129
300.067	3.15792e-08	14.4072
300.067	3.15661e-08	14.4072
360.079	3.21653e-08	14.6894
360.079	3.21745e-08	14.6894
420.089	3.24122e-08	14.807
420.089	3.24608e-08	14.8305
480.1	3.22172e-08	14.7246
480.1	3.21442e-08	14.6894
540.111	3.21038e-08	14.6776
540.112	3.2108e-08	14.6776
600.122	3.19292e-08	14.6071
600.122	3.18507e-08	14.5718
660.135	3.12437e-08	14.3131
660.135	3.11701e-08	14.2778
720.146	3.1434e-08	14.3836
720.146	3.14333e-08	14.3836
780.158	3.04463e-08	13.9368
780.158	3.03942e-08	13.9133
840.166	3.00603e-08	13.7605
840.166	3.0007e-08	13.7369
900.17	2.92686e-08	13.4077
900.171	2.92975e-08	13.4195
960.184	2.85675e-08	13.0902
960.185	2.85631e-08	13.0902
1020.2	2.87396e-08	13.1725
1020.2	2.86389e-08	13.1255
1080.2	2.78924e-08	12.7845
1080.2	2.77886e-08	12.7375
1140.21	2.7708e-08	12.7022
1140.21	2.77349e-08	12.714
1200.22	2.73883e-08	12.5611
1200.22	2.74104e-08	12.5729
1260.23	2.90523e-08	13.3254
1260.23	2.91542e-08	13.3724
1320.24	2.95803e-08	13.5723
1320.24	2.97328e-08	13.6429
1380.25	2.98282e-08	13.6899
1380.25	2.98716e-08	13.7134
1440.25	2.94151e-08	13.5018
1440.25	2.92889e-08	13.443
1500.26	2.97509e-08	13.6429
1500.26	2.98548e-08	13.6899
1560.27	2.97074e-08	13.6194
1560.27	2.96561e-08	13.5958
1620.29	2.89835e-08	13.2901
1620.29	2.8988e-08	13.2901
1680.3	2.98028e-08	13.6664
1680.3	2.9858e-08	13.6899
1740.32	2.98668e-08	13.7017
1740.32	2.98418e-08	13.6899
1800.32	2.9483e-08	13.5253
1800.32	2.94823e-08	13.5253
1860.34	2.99216e-08	13.7369
1860.34	2.98211e-08	13.6899
1920.35	2.96712e-08	13.6194
1920.35	2.96975e-08	13.6311
1980.36	2.9207e-08	13.4077
1980.36	2.90701e-08	13.3489
2040.37	2.91966e-08	13.3959
2040.37	2.92703e-08	13.4312
2100.39	2.94894e-08	13.537
2100.39	2.96398e-08	13.6076
2160.39	2.91184e-08	13.3607
2160.39	2.89697e-08	13.2901
2220.4	2.9645e-08	13.6076
2220.4	2.96232e-08	13.5958
2280.41	2.96981e-08	13.6311
2280.41	2.95963e-08	13.5841
2340.42	2.94158e-08	13.5135
2340.42	2.93159e-08	13.4665
2400.43	2.97365e-08	13.6546
2400.43	2.96833e-08	13.6311
2460.45	2.97121e-08	13.6429
2460.45	2.97653e-08	13.6664
2520.46	2.9636e-08	13.6076
2520.46	2.9682e-08	13.6311
2580.47	2.98464e-08	13.7134
2580.47	2.9975e-08	13.7722
2640.48	2.95559e-08	13.5723
2640.48	2.95828e-08	13.5841
2700.48	2.95975e-08	13.5958
2700.48	2.96173e-08	13.6076
2760.49	2.97345e-08	13.6546
2760.5	2.98107e-08	13.6899
2820.5	2.97389e-08	13.6664
2820.5	2.97094e-08	13.6546
2880.51	2.98616e-08	13.7252
2880.51	2.9836e-08	13.7134
2940.52	2.9053e-08	13.3489
2940.52	2.91522e-08	13.3959
3000.53	2.98817e-08	13.7252
3000.53	2.98554e-08	13.7134
3060.54	2.98574e-08	13.7134
3060.54	2.98856e-08	13.7252
3120.54	2.90767e-08	13.3607
3120.55	2.92091e-08	13.4195
3180.56	2.95815e-08	13.5958
3180.56	2.96563e-08	13.6311
3240.57	2.95162e-08	13.5606
3240.57	2.94676e-08	13.537
3300.6	2.9975e-08	13.7722
3300.6	2.99244e-08	13.7487
3360.61	2.97176e-08	13.6664
3360.61	2.96875e-08	13.6546
3420.61	2.92726e-08	13.4547
3420.61	2.93187e-08	13.4782
3480.62	2.98878e-08	13.7369
3480.62	2.98655e-08	13.7252
3540.63	2.98302e-08	13.7134
3540.63	2.97228e-08	13.6664
3600.64	3.00931e-08	13.831
3600.64	3.01226e-08	13.8428
3660.65	2.98111e-08	13.7017
3660.65	2.98577e-08	13.7252
3720.65	2.95923e-08	13.6076
3720.65	2.95687e-08	13.5958
3780.66	2.95974e-08	13.6076
3780.66	2.96729e-08	13.6429
3840.67	3.00054e-08	13.7957
3840.67	3.00054e-08	13.7957
3900.68	2.99694e-08	13.784
3900.68	2.99234e-08	13.7605
3960.69	2.99066e-08	13.7369
3960.69	2.98771e-08	13.7252
4020.7	2.98458e-08	13.7369
4020.7	2.98911e-08	13.7605
4080.71	2.99687e-08	13.784
4080.71	2.99234e-08	13.7605
4140.71	2.9635e-08	13.6429
4140.71	2.9529e-08	13.5958
4200.72	3.01536e-08	13.8663
4200.72	3.02028e-08	13.8898
4260.73	3.02316e-08	13.9016
4260.73	3.0309e-08	13.9368
4320.74	2.98474e-08	13.7252
4320.74	2.99228e-08	13.7605
4380.75	3.04342e-08	13.9956
4380.75	3.04368e-08	13.9956
4440.76	2.99367e-08	13.7722
4440.76	2.99399e-08	13.7722
4500.77	3.01018e-08	13.8428
4500.77	3.00795e-08	13.831
4560.78	3.02074e-08	13.9016
4560.78	3.01589e-08	13.878
4620.8	3.05409e-08	14.0544
4620.8	3.0516e-08	14.0427
4680.81	2.99066e-08	13.7605
4680.81	2.9906e-08	13.7605
4740.82	3.0328e-08	13.9486
4740.82	3.02736e-08	13.9251
4800.83	2.9662e-08	13.6429
4800.83	2.97367e-08	13.6781
4860.85	3.0267e-08	13.9251
4860.85	3.03181e-08	13.9486
4920.86	3.02467e-08	13.9133
4920.86	3.03489e-08	13.9603
4980.87	3.03941e-08	13.9839
4980.87	3.03345e-08	13.9603
5040.88	3.02847e-08	13.9251
5040.88	3.02854e-08	13.9251
5100.89	3.01195e-08	13.8545
5100.9	3.00678e-08	13.831
5160.91	2.99571e-08	13.784
5160.91	3.00095e-08	13.8075
5220.93	3.03221e-08	13.9486
5220.93	3.02814e-08	13.9251
5280.94	2.97432e-08	13.6781
5280.94	2.9793e-08	13.7017
5340.95	3.02061e-08	13.9016
5340.95	3.03411e-08	13.9603
5400.96	3.00298e-08	13.8192
5400.96	3.0212e-08	13.9016
5460.97	3.03142e-08	13.9486
5460.97	3.03417e-08	13.9603
5520.99	3.00651e-08	13.831
5520.99	3.01379e-08	13.8663
5581	3.03744e-08	13.9839
5581	3.0453e-08	14.0191
5641.01	3.04052e-08	13.9956
5641.02	3.05349e-08	14.0544
5701.02	3.00902e-08	13.8545
5701.02	3.01642e-08	13.8898
5761.04	3.06543e-08	14.1014
5761.04	3.0579e-08	14.0662
5821.05	3.04367e-08	14.0074
5821.05	3.0514e-08	14.0427
5881.07	3.06259e-08	14.1014
5881.07	3.05983e-08	14.0897
5941.08	3.03935e-08	13.9839
5941.08	3.04387e-08	14.0074
6001.09	3.07061e-08	14.125
6001.09	3.06603e-08	14.1014
6061.1	2.99218e-08	13.7722
6061.1	2.98471e-08	13.7369
6121.11	3.06142e-08	14.0897
6121.11	3.04871e-08	14.0309
6181.12	3.02015e-08	13.9016
6181.12	3.01799e-08	13.8898
6241.13	3.07084e-08	14.1367
6241.14	3.07333e-08	14.1485
6301.15	3.06587e-08	14.1132
6301.15	3.0738e-08	14.1485
6361.17	2.99948e-08	13.8192
6361.17	2.99725e-08	13.8075
6421.17	3.07802e-08	14.1602
6421.18	3.07237e-08	14.1367
6481.19	3.06149e-08	14.0897
6481.19	3.06155e-08	14.0897
6541.2	3.05532e-08	14.0662
6541.2	3.05244e-08	14.0544
6601.21	3.03705e-08	13.9839
6601.21	3.03967e-08	13.9956
6661.22	3.0941e-08	14.2425
6661.22	3.09887e-08	14.2661
6721.23	3.03665e-08	13.9839
6721.23	3.04209e-08	14.0074
6781.24	3.02277e-08	13.9016
6781.24	3.0324e-08	13.9486
6841.25	3.06796e-08	14.125
6841.25	3.07615e-08	14.1602
6901.27	3.05801e-08	14.0779
6901.27	3.05787e-08	14.0779
6961.28	3.1058e-08	14.2896
6961.28	3.11346e-08	14.3249
7021.29	3.03581e-08	13.9721
7021.29	3.04314e-08	14.0074
7081.31	3.07035e-08	14.1485
7081.31	3.07572e-08	14.172
7141.32	3.04411e-08	14.0309
7141.32	3.05792e-08	14.0897
7201.33	3.09094e-08	14.2308
7201.33	3.08657e-08	14.2073
7261.34	3.05033e-08	14.0544
7261.34	3.04516e-08	14.0309
7321.35	3.04033e-08	13.9956
7321.35	3.05028e-08	14.0427
7381.36	3.0474e-08	14.0309
7381.36	3.04982e-08	14.0427
7441.37	3.03967e-08	13.9956
7441.37	3.02939e-08	13.9486
7501.38	3.08322e-08	14.1955
7501.38	3.08866e-08	14.219
7561.39	3.02526e-08	13.9251
7561.39	3.02729e-08	13.9368
7621.4	3.04229e-08	14.0074
7621.4	3.03718e-08	13.9839
7681.42	3.10459e-08	14.3013
7681.42	3.10956e-08	14.3249
7741.43	3.07191e-08	14.1602
7741.43	3.07399e-08	14.172
7801.44	3.05433e-08	14.0662
7801.44	3.05178e-08	14.0544
7861.45	3.06146e-08	14.1014
7861.45	3.06899e-08	14.1367
7921.47	3.05486e-08	14.0662
7921.47	3.04995e-08	14.0427
7981.49	3.00169e-08	13.8192
7981.49	3.01433e-08	13.878
8041.5	3.09021e-08	14.2308
8041.5	3.09256e-08	14.2425
8101.52	3.12675e-08	14.4072
8101.52	3.12467e-08	14.3954
8161.54	3.03344e-08	13.9839
8161.54	3.04835e-08	14.0544
8221.55	3.00385e-08	13.831
8221.55	3.00398e-08	13.831
8281.56	3.04667e-08	14.0309
8281.56	3.05039e-08	14.0544
8341.57	3.06239e-08	14.1014
8341.57	3.05132e-08	14.0544
8401.58	3.09672e-08	14.2543
8401.58	3.08146e-08	14.1838
8461.6	3.05125e-08	14.0544
8461.6	3.05563e-08	14.0779
8521.61	3.08996e-08	14.2425
8521.61	3.08754e-08	14.2308
8581.62	3.08726e-08	14.219
8581.62	3.0667e-08	14.125
8641.63	3.0669e-08	14.125
8641.63	3.05937e-08	14.0897
8701.64	3.06444e-08	14.1014
8701.64	3.06129e-08	14.0897
8761.66	3.08182e-08	14.1955
8761.66	3.09216e-08	14.2425
8821.66	3.08584e-08	14.2073
8821.66	3.08832e-08	14.219
8881.67	3.14733e-08	14.4895
8881.67	3.14706e-08	14.4895
8941.69	3.05908e-08	14.1014
8941.69	3.06674e-08	14.1367
9001.7	3.10097e-08	14.2896
9001.7	3.10385e-08	14.3013
9061.72	3.05682e-08	14.0779
9061.72	3.05191e-08	14.0544
9121.73	3.10997e-08	14.3249
9121.73	3.10231e-08	14.2896
9181.73	3.09141e-08	14.2308
9181.73	3.09403e-08	14.2425
9241.74	3.11104e-08	14.3249
9241.74	3.11117e-08	14.3249
9301.75	3.0604e-08	14.1014
9301.75	3.05431e-08	14.0779
9361.78	3.11346e-08	14.3484
9361.78	3.10272e-08	14.3013
9421.79	3.07293e-08	14.1485
9421.79	3.07187e-08	14.1485
9481.81	3.12797e-08	14.4072
9481.81	3.13328e-08	14.4307
9541.82	3.12663e-08	14.3954
9541.82	3.12905e-08	14.4072
9601.83	3.11904e-08	14.3601
9601.83	3.11621e-08	14.3484
9661.84	3.07254e-08	14.1485
9661.84	3.08006e-08	14.1838
9721.85	3.13333e-08	14.4424
9721.85	3.13622e-08	14.4542
9781.86	3.15571e-08	14.5365
9781.86	3.14832e-08	14.5012
9841.87	3.15591e-08	14.5365
9841.87	3.16109e-08	14.56
9901.89	3.07449e-08	14.1602
9901.89	3.07946e-08	14.1838
9961.9	3.1586e-08	14.5483
9961.9	3.15129e-08	14.513
10021.9	3.14033e-08	14.466
10021.9	3.14765e-08	14.5012
10081.9	3.09815e-08	14.2778
10081.9	3.10768e-08	14.3249
10141.9	3.06524e-08	14.125
10141.9	3.07061e-08	14.1485
10202	3.14697e-08	14.5012
10202	3.14482e-08	14.4895
10262	3.10775e-08	14.3131
10262	3.10022e-08	14.2778
10322	3.08739e-08	14.219
10322	3.07214e-08	14.1485
10382	3.13432e-08	14.4542
10382	3.136e-08	14.466
10442	3.10768e-08	14.3249
10442	3.11809e-08	14.3719
10502	3.14363e-08	14.4777
10502	3.12837e-08	14.4072
10562	3.05039e-08	14.0544
10562	3.04778e-08	14.0427
10622	3.0962e-08	14.2661
10622	3.08586e-08	14.219
10682.1	3.14155e-08	14.466
10682.1	3.13389e-08	14.4307
10742.1	3.19386e-08	14.7129
10742.1	3.18889e-08	14.6894
10802.1	3.12582e-08	14.3954
10802.1	3.12548e-08	14.3954
10862.1	3.1275e-08	14.4072
10862.1	3.12723e-08	14.4072
10922.1	3.08892e-08	14.219
10922.1	3.08617e-08	14.2073
10982.1	3.11474e-08	14.3366
10982.1	3.11164e-08	14.3249
11042.1	3.14802e-08	14.513
11042.1	3.1403e-08	14.4777
11102.2	3.12091e-08	14.3836
11102.2	3.12829e-08	14.4189
11162.2	3.1103e-08	14.3249
11162.2	3.11259e-08	14.3366
11222.2	3.1485e-08	14.513
11222.2	3.14098e-08	14.4777
11282.2	3.14288e-08	14.4777
11282.2	3.14261e-08	14.4777
11342.2	3.15193e-08	14.5247
11342.2	3.15207e-08	14.5247
11402.2	3.18807e-08	14.6894
11402.2	3.18834e-08	14.6894
11462.2	3.18366e-08	14.6776
11462.2	3.17373e-08	14.6306
11522.3	3.1392e-08	14.4542
11522.3	3.14155e-08	14.466
11582.3	3.13252e-08	14.4424
11582.3	3.13493e-08	14.4542
11642.3	3.15537e-08	14.5365
11642.3	3.15275e-08	14.5247
11702.3	3.11312e-08	14.3484
11702.3	3.11621e-08	14.3601
11762.3	3.1007e-08	14.2896
11762.3	3.10567e-08	14.3131
11822.3	3.15268e-08	14.5247
11822.3	3.15751e-08	14.5483
11882.3	3.15183e-08	14.513
11882.3	3.13154e-08	14.4189
11942.3	3.18752e-08	14.6894
11942.3	3.19503e-08	14.7246
12002.4	3.17711e-08	14.6423
12002.4	3.16959e-08	14.6071
12062.4	3.15704e-08	14.5483
12062.4	3.14918e-08	14.513
12122.4	3.16636e-08	14.5953
12122.4	3.16656e-08	14.5953
12182.4	3.13005e-08	14.4189
12182.4	3.13468e-08	14.4424
12242.4	3.1482e-08	14.5247
12242.4	3.13942e-08	14.4777
12302.4	3.13782e-08	14.466
12302.4	3.14299e-08	14.4895
12362.4	3.16581e-08	14.5953
12362.4	3.16768e-08	14.6071
12422.4	3.16973e-08	14.6071
12422.4	3.17766e-08	14.6423
12482.4	3.19469e-08	14.7246
12482.4	3.20241e-08	14.7599
12542.5	3.15275e-08	14.5247
12542.5	3.14832e-08	14.5012
12602.5	3.13473e-08	14.4542
12602.5	3.1452e-08	14.5012
12662.5	3.19469e-08	14.7246
12662.5	3.19704e-08	14.7364
12722.5	3.1338e-08	14.4424
12722.5	3.13057e-08	14.4307
12782.5	3.19221e-08	14.7129
12782.5	3.20255e-08	14.7599
12842.5	3.14993e-08	14.513
12842.5	3.14758e-08	14.5012
12902.5	3.18504e-08	14.6776
12902.5	3.17187e-08	14.6188
12962.6	3.15469e-08	14.56
12962.6	3.1624e-08	14.5953
13022.6	3.15166e-08	14.5247
13022.6	3.14676e-08	14.5012
13082.6	3.11326e-08	14.3366
13082.6	3.10325e-08	14.2896
13142.6	3.16057e-08	14.5718
13142.6	3.15071e-08	14.5247
13202.6	3.16811e-08	14.6188
13202.6	3.17548e-08	14.6541
13262.6	3.14333e-08	14.4895
13262.6	3.15642e-08	14.5483
13322.6	3.16153e-08	14.5718
13322.6	3.17146e-08	14.6188
13382.6	3.18352e-08	14.6776
13382.6	3.1889e-08	14.7011
13442.6	3.14731e-08	14.5012
13442.6	3.14751e-08	14.5012
13502.6	3.13782e-08	14.466
13502.6	3.13714e-08	14.466
13562.7	3.17656e-08	14.6423
13562.7	3.17945e-08	14.6541
13622.7	3.13703e-08	14.4542
13622.7	3.13165e-08	14.4307
13682.7	3.14731e-08	14.5012
13682.7	3.1651e-08	14.5835
13742.7	3.20007e-08	14.7482
13742.7	3.1849e-08	14.6776
13802.7	3.17159e-08	14.6188
13802.7	3.16884e-08	14.6071
13862.7	3.1485e-08	14.513
13862.7	3.1536e-08	14.5365
13922.7	3.17883e-08	14.6541
13922.7	3.17649e-08	14.6423
13982.7	3.225e-08	14.8775
13982.7	3.22825e-08	14.8893
14042.7	3.17401e-08	14.6306
14042.7	3.1769e-08	14.6423
14102.8	3.18704e-08	14.6894
14102.8	3.18704e-08	14.6894
14162.8	3.1667e-08	14.5953
14162.8	3.1587e-08	14.56
14222.8	3.15911e-08	14.56
14222.8	3.16118e-08	14.5718
14282.8	3.18814e-08	14.6894
14282.8	3.20117e-08	14.7482
14342.8	3.19111e-08	14.7129
14342.8	3.19124e-08	14.7129
14402.8	3.18442e-08	14.6776
14402.8	3.17649e-08	14.6423
14462.8	3.18904e-08	14.7011
14462.8	3.18924e-08	14.7011
14522.8	3.11467e-08	14.3601
14522.8	3.12473e-08	14.4072
14582.8	3.17435e-08	14.6306
14582.8	3.17911e-08	14.6541
14642.8	3.20262e-08	14.7599
14642.8	3.18752e-08	14.6894
14702.9	3.18966e-08	14.7011
14702.9	3.18683e-08	14.6894
14762.9	3.18856e-08	14.7011
14762.9	3.18132e-08	14.6659
14822.9	3.13674e-08	14.466
14822.9	3.12667e-08	14.4189
14882.9	3.16986e-08	14.6071
14882.9	3.15731e-08	14.5483
14942.9	3.15292e-08	14.5365
14942.9	3.16554e-08	14.5953
15002.9	3.16683e-08	14.5953
15002.9	3.16387e-08	14.5835
15062.9	3.20669e-08	14.7717
15062.9	3.21166e-08	14.7952
15122.9	3.17344e-08	14.6188
15122.9	3.17862e-08	14.6423
15182.9	3.16401e-08	14.5835
15182.9	3.15891e-08	14.56
15242.9	3.19249e-08	14.7246
15242.9	3.19242e-08	14.7246
15303	3.24295e-08	14.9481
15303	3.23537e-08	14.9128
15363	3.23844e-08	14.9363
15363	3.23886e-08	14.9363
15423	3.2164e-08	14.8305
15423	3.21344e-08	14.8187
15483	3.18339e-08	14.6776
15483	3.17353e-08	14.6306
15543	3.13689e-08	14.4542
15543	3.1371e-08	14.4542
15603	3.16508e-08	14.6071
15603	3.17769e-08	14.6659
15663	3.18263e-08	14.6776
15663	3.18256e-08	14.6776
15723	3.17469e-08	14.6306
15723	3.17711e-08	14.6423
15783	3.17959e-08	14.6541
15783	3.18421e-08	14.6776
15843.1	3.17724e-08	14.6423
15843.1	3.18476e-08	14.6776
15903.1	3.17524e-08	14.6306
15903.1	3.18021e-08	14.6541
15963.1	3.21673e-08	14.8422
15963.1	3.21411e-08	14.8305
16023.1	3.21123e-08	14.807
16023.1	3.21888e-08	14.8422
16083.1	3.21357e-08	14.8187
16083.1	3.21619e-08	14.8305
16143.1	3.20351e-08	14.7717
16143.1	3.20055e-08	14.7599
16203.1	3.27166e-08	15.0892
16203.1	3.26132e-08	15.0421
16263.1	3.24054e-08	14.9363
16263.1	3.22999e-08	14.8893
16323.1	3.19297e-08	14.7246
16323.1	3.19097e-08	14.7129
16383.1	3.20875e-08	14.7952
16383.1	3.20096e-08	14.7599
16443.1	3.18731e-08	14.6894
16443.1	3.18938e-08	14.7011
16503.2	3.20461e-08	14.7834
16503.2	3.2073e-08	14.7952
16563.2	3.23094e-08	14.901
16563.2	3.23377e-08	14.9128
16623.2	3.18979e-08	14.7011
16623.2	3.19724e-08	14.7364
16683.2	3.26266e-08	15.0421
16683.2	3.26216e-08	15.0421
16743.2	3.27895e-08	15.1244
16743.2	3.26904e-08	15.0774
16803.2	3.21668e-08	14.8305
16803.2	3.2215e-08	14.854
16863.2	3.21854e-08	14.8422
16863.2	3.21633e-08	14.8305
16923.2	3.21468e-08	14.8187
16923.2	3.22241e-08	14.854
16983.2	3.26812e-08	15.0774
16983.2	3.26572e-08	15.0656
17043.3	3.22164e-08	14.854
17043.3	3.22688e-08	14.8775
17103.3	3.22143e-08	14.854
17103.3	3.21599e-08	14.8305
17163.3	3.23722e-08	14.9245
17163.3	3.24274e-08	14.9481
17223.3	3.21972e-08	14.8422
17223.3	3.22716e-08	14.8775
17283.3	3.21585e-08	14.8305
17283.3	3.22095e-08	14.854
17343.3	3.20186e-08	14.7717
17343.3	3.20227e-08	14.7717
17403.3	3.2314e-08	14.9128
17403.3	3.22892e-08	14.901
17463.3	3.20929e-08	14.807
17463.3	3.20647e-08	14.7952
17523.3	3.24403e-08	14.9598
17523.3	3.24934e-08	14.9833
17583.4	3.21661e-08	14.8305
17583.4	3.20675e-08	14.7834
17643.4	3.16581e-08	14.5953
17643.4	3.16856e-08	14.6071
17703.4	3.20338e-08	14.7717
17703.4	3.21012e-08	14.807
17763.4	3.20593e-08	14.7834
17763.4	3.21151e-08	14.807
17823.4	3.21935e-08	14.854
17823.4	3.21949e-08	14.854
17883.4	3.20662e-08	14.7834
17883.4	3.20414e-08	14.7717
17943.4	3.23191e-08	14.901
17943.4	3.23404e-08	14.9128
18003.4	3.28094e-08	15.1362
18003.4	3.27088e-08	15.0892
18063.4	3.22018e-08	14.854
18063.4	3.22025e-08	14.854
18123.4	3.20344e-08	14.7717
18123.4	3.20834e-08	14.7952
18183.4	3.21824e-08	14.854
18183.4	3.21549e-08	14.8422
18243.5	3.27017e-08	15.0774
18243.5	3.26507e-08	15.0539
18303.5	3.23618e-08	14.9245
18303.5	3.23321e-08	14.9128
18363.5	3.23803e-08	14.9363
18363.5	3.24815e-08	14.9833
18423.5	3.29255e-08	15.1832
18423.5	3.29021e-08	15.1715
18483.5	3.2051e-08	14.7834
18483.5	3.21515e-08	14.8305
18543.5	3.26793e-08	15.0892
18543.5	3.25746e-08	15.0421
18603.5	3.22088e-08	14.854
18603.5	3.20841e-08	14.7952
18663.5	3.23089e-08	14.8893
18663.5	3.22317e-08	14.854
18723.5	3.25528e-08	15.0068
18723.5	3.25756e-08	15.0186
18783.5	3.23404e-08	14.9128
18783.5	3.22625e-08	14.8775
18843.6	3.28377e-08	15.1479
18843.6	3.28851e-08	15.1715
18903.6	3.26116e-08	15.0304
18903.6	3.25124e-08	14.9833
18963.6	3.22836e-08	14.901
18963.6	3.22568e-08	14.8893
19023.6	3.21528e-08	14.8422
19023.6	3.2232e-08	14.8775
19083.6	3.1938e-08	14.7364
19083.6	3.20117e-08	14.7717
19143.6	3.25138e-08	14.9833
19143.6	3.24372e-08	14.9481
19203.6	3.25949e-08	15.0421
19203.6	3.24641e-08	14.9833
19263.6	3.23548e-08	14.9245
19263.6	3.2323e-08	14.9128
19323.7	3.22003e-08	14.8657
19323.7	3.21866e-08	14.854
19383.7	3.24803e-08	14.9598
19383.7	3.24589e-08	14.9481
19443.7	3.25119e-08	14.9951
19443.7	3.25849e-08	15.0304
19503.7	3.22232e-08	14.8657
19503.7	3.22832e-08	14.8893
19563.7	3.30557e-08	15.2538
19563.7	3.29778e-08	15.2185
19623.7	3.27286e-08	15.0892
19623.7	3.26797e-08	15.0656
19683.7	3.1854e-08	14.7011
19683.7	3.1874e-08	14.7129
19743.7	3.26591e-08	15.0539
19743.7	3.26605e-08	15.0539
19803.7	3.27548e-08	15.1009
19803.7	3.27307e-08	15.0892
19863.7	3.31791e-08	15.3008
19863.7	3.31019e-08	15.2655
19923.8	3.27435e-08	15.1009
19923.8	3.27407e-08	15.1009
19983.8	3.22542e-08	14.8775
19983.8	3.21777e-08	14.8422
20043.8	3.27179e-08	15.0774
20043.8	3.27151e-08	15.0774
20103.8	3.21053e-08	14.8187
20103.8	3.20977e-08	14.8187
20163.8	3.28533e-08	15.1479
20163.8	3.2803e-08	15.1244
20223.8	3.24871e-08	14.9833
20223.8	3.24078e-08	14.9481
20283.8	3.26332e-08	15.0656
20283.8	3.25328e-08	15.0186
20343.8	3.25674e-08	15.0304
20343.8	3.25234e-08	15.0068
20403.8	3.26246e-08	15.0539
20403.8	3.27252e-08	15.1009
20463.9	3.2219e-08	14.8657
20463.9	3.22162e-08	14.8657
20523.9	3.27145e-08	15.0892
20523.9	3.26925e-08	15.0774
20583.9	3.25252e-08	14.9951
20583.9	3.24225e-08	14.9481
20643.9	3.29906e-08	15.2185
20643.9	3.30459e-08	15.242
20703.9	3.24588e-08	14.9716
20703.9	3.25318e-08	15.0068
20763.9	3.283e-08	15.1597
20763.9	3.27599e-08	15.1244
20823.9	3.25077e-08	14.9951
20823.9	3.25056e-08	14.9951
20883.9	3.24878e-08	14.9833
20883.9	3.24595e-08	14.9716
20943.9	3.28667e-08	15.1479
20943.9	3.28944e-08	15.1597
21004	3.28958e-08	15.1715
21004	3.29439e-08	15.195
21064	3.29014e-08	15.1715
21064	3.28788e-08	15.1597
21124	3.25751e-08	15.0304
21124	3.24215e-08	14.9598
21184	3.2849e-08	15.1479
21184	3.28462e-08	15.1479
21244	3.2963e-08	15.2067
21244	3.28873e-08	15.1715
21304	3.22892e-08	14.901
21304	3.22885e-08	14.901
21364	3.25356e-08	15.0186
21364	3.25342e-08	15.0186
21424	3.23625e-08	14.9245
21424	3.22612e-08	14.8775
21484	3.22718e-08	14.901
21484	3.21122e-08	14.8187
21544.1	3.28129e-08	15.1362
21544.1	3.27874e-08	15.1244
21604.1	3.26071e-08	15.0539
21604.1	3.26326e-08	15.0656
21664.1	3.2412e-08	14.9481
21664.1	3.22563e-08	14.8775
21724.1	3.2871e-08	15.1597
21724.1	3.27506e-08	15.1009
21784.1	3.28406e-08	15.1715
21784.1	3.28901e-08	15.195
21844.1	3.25573e-08	15.0186
21844.1	3.26338e-08	15.0539
21904.1	3.3058e-08	15.242
21904.1	3.29858e-08	15.2067
21964.1	3.24644e-08	14.9716
21964.1	3.24616e-08	14.9716
22024.1	3.30755e-08	15.2655
22024.1	3.30564e-08	15.2538
22084.1	3.30947e-08	15.2655
22084.1	3.3043e-08	15.242
22144.2	3.2478e-08	14.9833
22144.2	3.24243e-08	14.9598
22204.2	3.26429e-08	15.0539
22204.2	3.2718e-08	15.0892
22264.2	3.23524e-08	14.9363
22264.2	3.23855e-08	14.9481
22324.2	3.21679e-08	14.854
22324.2	3.22202e-08	14.8775
22384.2	3.27902e-08	15.1244
22384.2	3.28108e-08	15.1362
22444.2	3.23182e-08	14.9128
22444.2	3.23429e-08	14.9245
22504.2	3.27513e-08	15.1127
22504.2	3.2803e-08	15.1362
22564.2	3.24009e-08	14.9481
22564.2	3.24759e-08	14.9833
22624.2	3.27153e-08	15.1009
22624.2	3.27429e-08	15.1127
22684.3	3.30267e-08	15.242
22684.3	3.3111e-08	15.2773
22744.3	3.24106e-08	14.9481
22744.3	3.23859e-08	14.9363
22804.3	3.24093e-08	14.9481
22804.3	3.23831e-08	14.9363
22864.3	3.28653e-08	15.1597
22864.3	3.28653e-08	15.1597
22924.3	3.28115e-08	15.1362
22924.3	3.2735e-08	15.1009
22984.3	3.20344e-08	14.7834
22984.3	3.20564e-08	14.7952
23044.3	3.27711e-08	15.1127
23044.3	3.28221e-08	15.1362
23104.3	3.21618e-08	14.8422
23104.3	3.21328e-08	14.8305
23164.3	3.24414e-08	14.9716
23164.3	3.25178e-08	15.0068
23224.4	3.23803e-08	14.9363
23224.4	3.22535e-08	14.8775
23284.4	3.29156e-08	15.1832
23284.4	3.29382e-08	15.195
23344.4	3.28497e-08	15.1597
23344.4	3.27797e-08	15.1244
23404.4	3.28575e-08	15.1597
23404.4	3.28327e-08	15.1479
23464.4	3.23506e-08	14.9245
23464.4	3.23003e-08	14.901
23524.4	3.28101e-08	15.1362
23524.4	3.27095e-08	15.0892
23584.4	3.26658e-08	15.0774
23584.4	3.27684e-08	15.1244
23644.4	3.26842e-08	15.0892
23644.4	3.27571e-08	15.1244
23704.4	3.29991e-08	15.2303
23704.4	3.29502e-08	15.2067
23764.4	3.26487e-08	15.0656
23764.4	3.24965e-08	14.9951
23824.4	3.25998e-08	15.0421
23824.4	3.25992e-08	15.0421
23884.5	3.26153e-08	15.0421
23884.5	3.26705e-08	15.0656
23944.5	3.24951e-08	14.9951
23944.5	3.25622e-08	15.0186
24004.5	3.29737e-08	15.2067
24004.5	3.30494e-08	15.242
24064.5	3.28313e-08	15.1479
24064.5	3.29842e-08	15.2185
24124.5	3.2558e-08	15.0186
24124.5	3.24518e-08	14.9716
24184.5	3.25681e-08	15.0304
24184.5	3.25604e-08	15.0304
24244.5	3.29099e-08	15.1832
24244.5	3.2883e-08	15.1715
24304.5	3.34865e-08	15.4419
24304.5	3.34552e-08	15.4301
24364.5	3.28164e-08	15.1244
24364.5	3.2737e-08	15.0892
24424.6	3.23978e-08	14.9598
24424.6	3.24487e-08	14.9833
24484.6	3.32987e-08	15.3596
24484.6	3.32215e-08	15.3243
24544.6	3.27902e-08	15.1244
24544.6	3.27124e-08	15.0892
24604.6	3.28072e-08	15.1362
24604.6	3.27315e-08	15.1009
24664.6	3.27796e-08	15.1127
24664.6	3.28837e-08	15.1597
24724.6	3.28398e-08	15.1597
24724.6	3.28405e-08	15.1597
24784.6	3.29879e-08	15.2067
24784.6	3.30658e-08	15.242
24844.6	3.27924e-08	15.1244
24844.6	3.26097e-08	15.0421
24904.6	3.29467e-08	15.195
24904.6	3.29425e-08	15.195
24964.6	3.29871e-08	15.2185
24964.6	3.30119e-08	15.2303
25024.7	3.26783e-08	15.0656
25024.7	3.2776e-08	15.1127
25084.7	3.32775e-08	15.3478
25084.7	3.33037e-08	15.3596
25144.7	3.3322e-08	15.3714
25144.7	3.32944e-08	15.3596
25204.7	3.31152e-08	15.2773
25204.7	3.31712e-08	15.3008
25264.7	3.25793e-08	15.0304
25264.7	3.25573e-08	15.0186
25324.7	3.32046e-08	15.3126
25324.7	3.30778e-08	15.2538
25384.7	3.29262e-08	15.1832
25384.7	3.28228e-08	15.1362
25444.7	3.3225e-08	15.3243
25444.7	3.31252e-08	15.2773
25504.7	3.30509e-08	15.242
25504.7	3.29999e-08	15.2185
25564.7	3.29679e-08	15.2185
25564.7	3.29474e-08	15.2067
25624.8	3.30635e-08	15.2538
25624.8	3.3094e-08	15.2655
25684.8	3.33317e-08	15.3831
25684.8	3.32786e-08	15.3596
25744.8	3.24832e-08	14.9951
25744.8	3.25286e-08	15.0186
25804.8	3.26712e-08	15.0656
25804.8	3.25203e-08	14.9951
25864.8	3.29114e-08	15.1715
25864.8	3.29298e-08	15.1832
25924.8	3.29999e-08	15.2185
25924.8	3.29751e-08	15.2067
25984.8	3.35163e-08	15.4537
25984.8	3.34186e-08	15.4066
26044.8	3.29928e-08	15.2185
26044.8	3.2946e-08	15.195
26104.9	3.28781e-08	15.1715
26104.9	3.3009e-08	15.2303
26164.9	3.30439e-08	15.2303
26164.9	3.29695e-08	15.195
26224.9	3.31154e-08	15.2655
26224.9	3.32422e-08	15.3243
26284.9	3.2767e-08	15.1244
26284.9	3.28158e-08	15.1479
26344.9	3.3322e-08	15.3714
26344.9	3.32951e-08	15.3596
26404.9	3.35016e-08	15.4419
26404.9	3.35491e-08	15.4654
26464.9	3.28837e-08	15.1597
26464.9	3.2883e-08	15.1597
26524.9	3.36839e-08	15.536
26524.9	3.37575e-08	15.5712
26584.9	3.35827e-08	15.4889
26584.9	3.36825e-08	15.536
26645	3.26088e-08	15.0304
26645	3.26074e-08	15.0304
26705	3.30339e-08	15.2303
26705	3.3119e-08	15.2655
26765	3.27924e-08	15.1244
26765	3.27159e-08	15.0892
26825	3.36205e-08	15.5007
26825	3.3595e-08	15.4889
26885	3.35127e-08	15.4537
26885	3.35899e-08	15.4889
26945	3.35413e-08	15.4772
26945	3.35449e-08	15.4772
27005	3.32846e-08	15.3478
27005	3.3332e-08	15.3714
27065	3.35659e-08	15.4772
27065	3.35141e-08	15.4537
27125	3.33198e-08	15.3714
27125	3.33949e-08	15.4066
27185	3.30634e-08	15.2655
27185	3.30379e-08	15.2538
27245.1	3.3267e-08	15.3361
27245.1	3.33655e-08	15.3831
27305.1	3.3322e-08	15.3714
27305.1	3.33737e-08	15.3949
27365.1	3.25868e-08	15.0186
27365.1	3.26371e-08	15.0421
27425.1	3.27668e-08	15.1009
27425.1	3.28986e-08	15.1597
27485.1	3.33967e-08	15.3949
27485.1	3.35199e-08	15.4537
27545.1	3.313e-08	15.289
27545.1	3.3106e-08	15.2773
27605.1	3.33773e-08	15.3949
27605.1	3.34042e-08	15.4066
27665.1	3.29567e-08	15.195
27665.1	3.29617e-08	15.195
27725.1	3.34951e-08	15.4419
27725.1	3.35717e-08	15.4772
27785.1	3.38712e-08	15.6183
27785.1	3.39251e-08	15.6418
27845.2	3.35368e-08	15.4654
27845.2	3.33655e-08	15.3831
27905.2	3.31855e-08	15.3008
27905.2	3.31607e-08	15.289
27965.2	3.33802e-08	15.3949
27965.2	3.33795e-08	15.3949
28025.2	3.37538e-08	15.5595
28025.2	3.38311e-08	15.5948
28085.2	3.37706e-08	15.5712
28085.2	3.37757e-08	15.5712
28145.2	3.27392e-08	15.0892
28145.2	3.28015e-08	15.1127
28205.2	3.32487e-08	15.3243
28205.2	3.32422e-08	15.3243
28265.2	3.3192e-08	15.3008
28265.2	3.3318e-08	15.3596
28325.2	3.3303e-08	15.3596
28325.2	3.34225e-08	15.4184
28385.2	3.31843e-08	15.289
28385.2	3.3202e-08	15.3008
28445.3	3.25756e-08	15.0186
28445.3	3.26343e-08	15.0421
28505.3	3.33992e-08	15.4066
28505.3	3.348e-08	15.4419
28565.3	3.3225e-08	15.3243
28565.3	3.31755e-08	15.3008
28625.3	3.30828e-08	15.2538
28625.3	3.31784e-08	15.3008
28685.3	3.30792e-08	15.2538
28685.3	3.32103e-08	15.3126
28745.3	3.30878e-08	15.2538
28745.3	3.31855e-08	15.3008
28805.3	3.26563e-08	15.0539
28805.3	3.27031e-08	15.0774
28865.3	3.30694e-08	15.242
28865.3	3.30318e-08	15.2303
28925.4	3.35601e-08	15.4772
28925.4	3.35127e-08	15.4537
28985.4	3.33109e-08	15.3596
28985.4	3.34682e-08	15.4301
29045.4	3.33719e-08	15.3831
29045.4	3.32954e-08	15.3478
29105.4	3.33152e-08	15.3596
29105.4	3.33123e-08	15.3596
29165.4	3.34376e-08	15.4184
29165.4	3.33874e-08	15.3949
29225.4	3.35534e-08	15.4654
29225.4	3.35534e-08	15.4654
29285.4	3.34855e-08	15.4301
29285.4	3.33587e-08	15.3714
29345.4	3.29716e-08	15.195
29345.4	3.29745e-08	15.195
29405.4	3.31247e-08	15.2655
29405.4	3.3078e-08	15.242
29465.4	3.32351e-08	15.3243
29465.4	3.33611e-08	15.3831
29525.4	3.31786e-08	15.289
29525.4	3.32106e-08	15.3008
29585.5	3.26626e-08	15.0539
29585.5	3.26619e-08	15.0539
29645.5	3.29758e-08	15.2067
29645.5	3.29751e-08	15.2067
29705.5	3.39303e-08	15.63
29705.5	3.3931e-08	15.63
29765.5	3.29709e-08	15.195
29765.5	3.30191e-08	15.2185
29825.5	3.35979e-08	15.4889
29825.5	3.35724e-08	15.4772
29885.5	3.37021e-08	15.536
29885.5	3.37035e-08	15.536
29945.5	3.39673e-08	15.6653
29945.5	3.39673e-08	15.6653
30005.5	3.34068e-08	15.3949
30005.5	3.32821e-08	15.3361
30065.5	3.28327e-08	15.1479
30065.5	3.28568e-08	15.1597
30125.5	3.32663e-08	15.3361
30125.5	3.33421e-08	15.3714
30185.6	3.35178e-08	15.4537
30185.6	3.35207e-08	15.4537
30245.6	3.29886e-08	15.2067
30245.6	3.30935e-08	15.2538
30305.6	3.33346e-08	15.3596
30305.6	3.3336e-08	15.3596
30365.6	3.33576e-08	15.3831
30365.6	3.34085e-08	15.4066
30425.6	3.26179e-08	15.0304
30425.6	3.27959e-08	15.1127
30485.6	3.35789e-08	15.4772
30485.6	3.35016e-08	15.4419
30545.6	3.26825e-08	15.0656
30545.6	3.27569e-08	15.1009
30605.6	3.2917e-08	15.1832
30605.6	3.28965e-08	15.1715
30665.6	3.35293e-08	15.4537
30665.6	3.35876e-08	15.4772
30725.6	3.33712e-08	15.3831
30725.6	3.33188e-08	15.3596
30785.7	3.32239e-08	15.3126
30785.7	3.3175e-08	15.289
30845.7	3.28129e-08	15.1244
30845.7	3.28873e-08	15.1597
30905.7	3.3493e-08	15.4419
30905.7	3.34244e-08	15.4066
30965.7	3.35803e-08	15.4772
30965.7	3.3608e-08	15.4889
31025.7	3.35964e-08	15.4889
31025.7	3.34944e-08	15.4419
31085.7	3.35869e-08	15.4772
31085.7	3.3487e-08	15.4301
31145.7	3.34817e-08	15.4537
31145.7	3.35136e-08	15.4654
31205.7	3.35214e-08	15.4537
31205.7	3.34463e-08	15.4184
31265.7	3.30978e-08	15.2538
31265.7	3.31204e-08	15.2655
31325.7	3.37232e-08	15.5477
31325.7	3.36366e-08	15.5125
31385.8	3.37429e-08	15.5595
31385.8	3.37437e-08	15.5595
31445.8	3.33902e-08	15.3949
31445.8	3.33392e-08	15.3714
31505.8	3.36214e-08	15.5125
31505.8	3.36497e-08	15.5242
31565.8	3.30084e-08	15.2185
31565.8	3.30077e-08	15.2185
31625.8	3.34244e-08	15.4066
31625.8	3.33938e-08	15.3949
31685.8	3.41487e-08	15.7476
31685.8	3.41232e-08	15.7359
31745.8	3.30517e-08	15.2303
31745.8	3.30184e-08	15.2185
31805.8	3.35789e-08	15.4772
31805.8	3.36489e-08	15.5125
31865.8	3.36832e-08	15.536
31865.8	3.36388e-08	15.5125
31925.9	3.26366e-08	15.0539
31925.9	3.26635e-08	15.0656
31985.9	3.38223e-08	15.5948
31985.9	3.39229e-08	15.6418
32045.9	3.40717e-08	15.7006
32045.9	3.40739e-08	15.7006
32105.9	3.34286e-08	15.4301
32105.9	3.35312e-08	15.4772
32165.9	3.34632e-08	15.4301
32165.9	3.33838e-08	15.3949
32225.9	3.32441e-08	15.3361
32225.9	3.3271e-08	15.3478
32285.9	3.35469e-08	15.4654
32285.9	3.34901e-08	15.4419
32345.9	3.41087e-08	15.7241
32345.9	3.40862e-08	15.7123
32405.9	3.37516e-08	15.5595
32405.9	3.38544e-08	15.6065
32465.9	3.35923e-08	15.5007
32465.9	3.35449e-08	15.4772
32526	3.31154e-08	15.2655
32526	3.32692e-08	15.3361
32586	3.36708e-08	15.5242
32586	3.36205e-08	15.5007
32646	3.37699e-08	15.583
32646	3.37786e-08	15.583
32706	3.32089e-08	15.3126
32706	3.33249e-08	15.3714
32766	3.33364e-08	15.3714
32766	3.33773e-08	15.3949
32826	3.34444e-08	15.4301
32826	3.34372e-08	15.4301
32886	3.40052e-08	15.6771
32886	3.40614e-08	15.7006
32946	3.31331e-08	15.2773
32946	3.3155e-08	15.289
33006	3.38814e-08	15.6183
33006	3.38522e-08	15.6065
33066.1	3.39424e-08	15.6653
33066.1	3.39483e-08	15.6653
33126.1	3.35545e-08	15.4889
33126.1	3.34526e-08	15.4419
33186.1	3.34492e-08	15.4184
33186.1	3.33019e-08	15.3478
33246.1	3.37356e-08	15.5595
33246.1	3.36781e-08	15.536
33306.1	3.36315e-08	15.5125
33306.1	3.35834e-08	15.4889
33366.1	3.34329e-08	15.4301
33366.1	3.34831e-08	15.4537
33426.1	3.33809e-08	15.3949
33426.1	3.3378e-08	15.3949
33486.1	3.36359e-08	15.5125
33486.1	3.35594e-08	15.4772
33546.1	3.36832e-08	15.536
33546.1	3.36329e-08	15.5125
33606.1	3.37575e-08	15.5712
33606.1	3.38085e-08	15.5948
33666.2	3.32706e-08	15.3361
33666.2	3.33727e-08	15.3831
33726.2	3.33669e-08	15.3831
33726.2	3.33931e-08	15.3949
33786.2	3.38711e-08	15.63
33786.2	3.38201e-08	15.6065
33846.2	3.35055e-08	15.4537
33846.2	3.36038e-08	15.5007
33906.2	3.34009e-08	15.4184
33906.2	3.3275e-08	15.3596
33966.2	3.31471e-08	15.289
33966.2	3.30664e-08	15.2538
34026.2	3.33105e-08	15.3714
34026.2	3.34088e-08	15.4184
34086.2	3.38653e-08	15.6183
34086.2	3.39928e-08	15.6771
34146.2	3.3663e-08	15.5477
34146.2	3.37154e-08	15.5712
34206.2	3.35841e-08	15.4889
34206.2	3.35805e-08	15.4889
34266.3	3.33489e-08	15.3831
34266.3	3.32965e-08	15.3596
34326.3	3.34961e-08	15.4537
34326.3	3.33891e-08	15.4066
34386.3	3.36621e-08	15.5242
34386.3	3.36839e-08	15.536
34446.3	3.31147e-08	15.2655
34446.3	3.31169e-08	15.2655
34506.3	3.36372e-08	15.5007
34506.3	3.36831e-08	15.5242
34566.3	3.40394e-08	15.7006
34566.3	3.41931e-08	15.7711
34626.3	3.37903e-08	15.583
34626.3	3.37925e-08	15.583
34686.3	3.38092e-08	15.5948
34686.3	3.37896e-08	15.583
34746.3	3.35718e-08	15.4889
34746.3	3.35973e-08	15.5007
34806.3	3.38675e-08	15.6183
34806.3	3.39658e-08	15.6653
34866.3	3.36424e-08	15.5125
34866.3	3.36643e-08	15.5242
34926.4	3.40124e-08	15.6888
34926.4	3.3909e-08	15.6418
34986.4	3.36264e-08	15.5125
34986.4	3.36009e-08	15.5007
35046.4	3.32836e-08	15.3596
35046.4	3.32319e-08	15.3361
35106.4	3.38595e-08	15.6183
35106.4	3.39097e-08	15.6418
35166.4	3.33823e-08	15.3949
35166.4	3.34836e-08	15.4419
35226.4	3.45819e-08	15.924
35226.4	3.45504e-08	15.9122
35286.4	3.32427e-08	15.3361
35286.4	3.33191e-08	15.3714
35346.4	3.31974e-08	15.3126
35346.4	3.32753e-08	15.3478
35406.4	3.3568e-08	15.4772
35406.4	3.35425e-08	15.4654
35466.4	3.39061e-08	15.6418
35466.4	3.37488e-08	15.5712
35526.4	3.37801e-08	15.5712
35526.4	3.38304e-08	15.5948
35586.5	3.32215e-08	15.3243
35586.5	3.32412e-08	15.3361
35646.5	3.36832e-08	15.536
35646.5	3.37102e-08	15.5477
35706.5	3.38704e-08	15.6183
35706.5	3.39477e-08	15.6536
35766.5	3.38674e-08	15.63
35766.5	3.39708e-08	15.6771
35826.5	3.37677e-08	15.5712
35826.5	3.38704e-08	15.6183
35886.5	3.40845e-08	15.7241
35886.5	3.40874e-08	15.7241
35946.5	3.34278e-08	15.4301
35946.5	3.34788e-08	15.4537
36006.5	3.36956e-08	15.536
36006.5	3.36956e-08	15.536
36066.5	3.36657e-08	15.5242
36066.5	3.36657e-08	15.5242
36126.5	3.37859e-08	15.583
36126.5	3.38602e-08	15.6183
36186.6	3.34132e-08	15.4184
36186.6	3.34591e-08	15.4419
36246.6	3.36373e-08	15.5125
36246.6	3.35856e-08	15.4889
36306.6	3.41367e-08	15.7594
36306.6	3.40363e-08	15.7123
36366.6	3.34225e-08	15.4184
36366.6	3.35026e-08	15.4537
36426.6	3.38005e-08	15.5948
36426.6	3.36752e-08	15.536
36486.6	3.31259e-08	15.2773
36486.6	3.31493e-08	15.289
36546.6	3.3625e-08	15.5125
36546.6	3.36483e-08	15.5242
36606.6	3.37976e-08	15.5948
36606.6	3.37954e-08	15.5948
36666.6	3.39185e-08	15.6418
36666.6	3.37626e-08	15.5712
36726.6	3.41181e-08	15.7359
36726.6	3.40962e-08	15.7241
36786.6	3.36374e-08	15.5242
36786.6	3.37859e-08	15.5948
36846.7	3.403e-08	15.6888
36846.7	3.40722e-08	15.7123
36906.7	3.34632e-08	15.4301
36906.7	3.34872e-08	15.4419
36966.7	3.37648e-08	15.5712
36966.7	3.36373e-08	15.5125
37026.7	3.33249e-08	15.3714
37026.7	3.31981e-08	15.3126
37086.7	3.35834e-08	15.4889
37086.7	3.34807e-08	15.4419
37146.7	3.40504e-08	15.7006
37146.7	3.3952e-08	15.6536
37206.7	3.39265e-08	15.6536
37206.7	3.39541e-08	15.6653
37266.7	3.392e-08	15.6418
37266.7	3.39447e-08	15.6536
37326.7	3.42004e-08	15.7711
37326.7	3.41225e-08	15.7359
37386.7	3.43523e-08	15.8535
37386.7	3.42751e-08	15.8182
37446.8	3.39541e-08	15.6653
37446.8	3.38769e-08	15.63
37506.8	3.35957e-08	15.4889
37506.8	3.36672e-08	15.5242
37566.8	3.38995e-08	15.6418
37566.8	3.37954e-08	15.5948
37626.8	3.35957e-08	15.4889
37626.8	3.35207e-08	15.4537
37686.8	3.40539e-08	15.7123
37686.8	3.39767e-08	15.6771
37746.8	3.39141e-08	15.6418
37746.8	3.38566e-08	15.6183
37806.8	3.44268e-08	15.9005
37806.8	3.436e-08	15.8652
37866.8	3.38617e-08	15.6183
37866.8	3.381e-08	15.5948
37926.8	3.38485e-08	15.6183
37926.8	3.37663e-08	15.583
37986.9	3.40234e-08	15.6888
37986.9	3.40496e-08	15.7006
38046.9	3.40649e-08	15.7123
38046.9	3.40926e-08	15.7241
38106.9	3.35711e-08	15.4889
38106.9	3.3518e-08	15.4654
38166.9	3.31598e-08	15.3008
38166.9	3.321e-08	15.3243
38226.9	3.38893e-08	15.6418
38226.9	3.39126e-08	15.6536
38287	3.37815e-08	15.583
38287	3.38281e-08	15.6065
38347	3.33306e-08	15.3714
38347	3.33482e-08	15.3831
38407	3.40977e-08	15.7241
38407	3.4043e-08	15.7006
38467	3.40264e-08	15.6888
38467	3.41801e-08	15.7594
38527	3.35543e-08	15.4772
38527	3.35557e-08	15.4772
38587	3.29771e-08	15.2185
38587	3.30967e-08	15.2773
38647	3.37947e-08	15.5948
38647	3.38485e-08	15.6183
38707	3.37233e-08	15.5595
38707	3.37502e-08	15.5712
38767	3.43386e-08	15.8417
38767	3.42315e-08	15.7947
38827.1	3.37364e-08	15.5595
38827.1	3.36344e-08	15.5125
38887.1	3.43951e-08	15.877
38887.1	3.43711e-08	15.8652
38947.1	3.44037e-08	15.8652
38947.1	3.4451e-08	15.8887
39007.1	3.39621e-08	15.6771
39007.1	3.39628e-08	15.6771
39067.1	3.37918e-08	15.5948
39067.1	3.38172e-08	15.6065
39127.1	3.36876e-08	15.536
39127.1	3.37903e-08	15.583
39187.1	3.36577e-08	15.5242
39187.1	3.36577e-08	15.5242
39247.1	3.39913e-08	15.6771
39247.1	3.38129e-08	15.5948
39307.2	3.43686e-08	15.8535
39307.2	3.4376e-08	15.8535
39367.2	3.4037e-08	15.7123
39367.2	3.40072e-08	15.7006
39427.2	3.37138e-08	15.5477
39427.2	3.37393e-08	15.5595
39487.2	3.3636e-08	15.5242
39487.2	3.36869e-08	15.5477
39547.2	3.39213e-08	15.6536
39547.2	3.39213e-08	15.6536
39607.2	3.34901e-08	15.4419
39607.2	3.34653e-08	15.4301
39667.2	3.38952e-08	15.63
39667.2	3.38413e-08	15.6065
39727.3	3.42293e-08	15.7947
39727.3	3.43792e-08	15.8652
39787.3	3.39402e-08	15.6653
39787.3	3.39388e-08	15.6653
39847.3	3.45336e-08	15.9358
39847.3	3.44302e-08	15.8887
39907.3	3.40474e-08	15.7006
39907.3	3.40948e-08	15.7241
39967.3	3.42884e-08	15.8182
39967.3	3.42847e-08	15.8182
40027.3	3.45178e-08	15.924
40027.3	3.44908e-08	15.9122
40087.3	3.36264e-08	15.5125
40087.3	3.37e-08	15.5477
40147.3	3.40872e-08	15.7359
40147.3	3.41352e-08	15.7594
40207.3	3.41536e-08	15.7594
40207.3	3.42622e-08	15.8064
40267.4	3.39629e-08	15.6653
40267.4	3.39127e-08	15.6418
40327.4	3.39731e-08	15.6653
40327.4	3.3968e-08	15.6653
40387.4	3.40196e-08	15.7006
40387.4	3.40742e-08	15.7241
40447.4	3.39185e-08	15.6418
40447.4	3.3869e-08	15.6183
40507.4	3.45081e-08	15.924
40507.4	3.44864e-08	15.9122
40567.4	3.37706e-08	15.583
40567.4	3.37655e-08	15.583
40627.4	3.44109e-08	15.8887
40627.4	3.43397e-08	15.8535
40687.4	3.44139e-08	15.8887
40687.5	3.43345e-08	15.8535
40747.5	3.40823e-08	15.7241
40747.5	3.41558e-08	15.7594
40807.5	3.411e-08	15.7359
40807.5	3.40335e-08	15.7006
40867.5	3.42286e-08	15.7947
40867.5	3.42293e-08	15.7947
40927.5	3.45336e-08	15.9358
40927.5	3.45074e-08	15.924
40987.5	3.37997e-08	15.5948
40987.5	3.38238e-08	15.6065
41047.5	3.37e-08	15.5477
41047.5	3.36461e-08	15.5242
41107.5	3.40174e-08	15.7006
41107.5	3.40414e-08	15.7123
41167.5	3.33927e-08	15.4066
41167.5	3.3429e-08	15.4184
41227.6	3.40539e-08	15.7123
41227.6	3.39549e-08	15.6653
41287.6	3.3499e-08	15.4537
41287.6	3.34458e-08	15.4301
41347.6	3.40845e-08	15.7241
41347.6	3.40597e-08	15.7123
41407.6	3.42068e-08	15.7829
41407.6	3.42293e-08	15.7947
41467.6	3.45463e-08	15.9358
41467.6	3.45477e-08	15.9358
41527.6	3.39948e-08	15.6888
41527.6	3.40225e-08	15.7006
41587.6	3.39279e-08	15.6536
41587.6	3.3898e-08	15.6418
41647.6	3.43619e-08	15.8535
41647.6	3.43626e-08	15.8535
41707.7	3.38347e-08	15.6183
41707.7	3.37066e-08	15.5595
41767.7	3.44475e-08	15.9005
41767.7	3.44198e-08	15.8887
41827.7	3.42832e-08	15.8182
41827.7	3.44173e-08	15.877
41887.7	3.33155e-08	15.3714
41887.7	3.34379e-08	15.4301
41947.7	3.38391e-08	15.6065
41947.7	3.38384e-08	15.6065
42007.7	3.3949e-08	15.6653
42007.7	3.39257e-08	15.6536
42067.7	3.43335e-08	15.8417
42067.7	3.43545e-08	15.8535
42127.7	3.42323e-08	15.7947
42127.7	3.4158e-08	15.7594
42187.7	3.3791e-08	15.5948
42187.7	3.37721e-08	15.583
42247.8	3.41504e-08	15.7711
42247.8	3.39584e-08	15.6771
42307.8	3.45899e-08	15.971
42307.8	3.46461e-08	15.9946
42367.8	3.4233e-08	15.7947
42367.8	3.41325e-08	15.7476
42427.8	3.46521e-08	15.9946
42427.8	3.46266e-08	15.9828
42487.8	3.3858e-08	15.63
42487.8	3.39599e-08	15.6771
42547.8	3.39017e-08	15.6418
42547.8	3.39541e-08	15.6653
42607.9	3.43198e-08	15.8299
42607.9	3.42164e-08	15.7829
42667.9	3.3842e-08	15.6183
42667.9	3.38689e-08	15.63
42727.9	3.45972e-08	15.9593
42727.9	3.4469e-08	15.9005
42787.9	3.4236e-08	15.7947
42787.9	3.42374e-08	15.7947
42847.9	3.38485e-08	15.6183
42847.9	3.38274e-08	15.6065
42907.9	3.43076e-08	15.8417
42907.9	3.41585e-08	15.7711
42967.9	3.47779e-08	16.0533
42967.9	3.47345e-08	16.0298
43027.9	3.46071e-08	15.971
43027.9	3.46093e-08	15.971
43087.9	3.47262e-08	16.0298
43087.9	3.47712e-08	16.0533
43148	3.34975e-08	15.4537
43148	3.35464e-08	15.4772
43208	3.46446e-08	15.9946
43208	3.46558e-08	15.9946
43268	3.42913e-08	15.8182
43268	3.41639e-08	15.7594
43328	3.37459e-08	15.5712
43328	3.37699e-08	15.583
43388	3.44295e-08	15.8887
43388	3.44295e-08	15.8887
43448	3.36237e-08	15.5242
43448	3.36033e-08	15.5125
43508	3.3984e-08	15.6771
43508	3.39891e-08	15.6771
43568	3.44257e-08	15.8887
43568	3.45029e-08	15.924
43628	3.4002e-08	15.7006
43628	3.39293e-08	15.6653
43688.1	3.42302e-08	15.8182
43688.1	3.42338e-08	15.8182
43748.1	3.42006e-08	15.7947
43748.1	3.41947e-08	15.7947
43808.1	3.40414e-08	15.7123
43808.1	3.40916e-08	15.7359
43868.1	3.4048e-08	15.7123
43868.1	3.41732e-08	15.7711
43928.1	3.44723e-08	15.9122
43928.1	3.4497e-08	15.924
43988.1	3.40879e-08	15.7359
43988.1	3.40326e-08	15.7123
44048.1	3.42847e-08	15.8182
44048.1	3.4206e-08	15.7829
44108.1	3.46416e-08	15.9946
44108.1	3.4718e-08	16.0298
44168.1	3.37626e-08	15.583
44168.1	3.38136e-08	15.6065
44228.2	3.37277e-08	15.5595
44228.2	3.36752e-08	15.536
44288.2	3.44124e-08	15.8887
44288.2	3.43652e-08	15.8652
44348.2	3.4109e-08	15.7476
44348.2	3.41338e-08	15.7594
44408.2	3.4085e-08	15.7359
44408.2	3.41382e-08	15.7594
44468.2	3.43069e-08	15.8417
44468.2	3.43316e-08	15.8535
44528.2	3.42082e-08	15.7829
44528.2	3.41565e-08	15.7594
44588.2	3.45061e-08	15.9358
44588.2	3.45773e-08	15.971
44648.2	3.44438e-08	15.9005
44648.2	3.4518e-08	15.9358
44708.2	3.39228e-08	15.6536
44708.2	3.39738e-08	15.6771
44768.2	3.46229e-08	15.9828
44768.2	3.45435e-08	15.9475
44828.2	3.46393e-08	15.9828
44828.2	3.4637e-08	15.9828
44888.3	3.44062e-08	15.877
44888.3	3.43822e-08	15.8652
44948.3	3.43575e-08	15.8535
44948.3	3.44069e-08	15.877
45008.3	3.43478e-08	15.877
45008.3	3.44772e-08	15.9358
45068.3	3.436e-08	15.8652
45068.3	3.43877e-08	15.877
45128.3	3.45316e-08	15.9475
45128.3	3.46005e-08	15.9828
45188.3	3.40392e-08	15.7123
45188.3	3.40901e-08	15.7359
45248.3	3.4453e-08	15.9122
45248.3	3.43556e-08	15.8652
45308.3	3.39432e-08	15.6653
45308.3	3.40167e-08	15.7006
45368.3	3.44557e-08	15.9005
45368.3	3.44106e-08	15.877
45428.4	3.47944e-08	16.0651
45428.4	3.46941e-08	16.0181
45488.4	3.50364e-08	16.1709
45488.4	3.50874e-08	16.1944
45548.4	3.3756e-08	15.5712
45548.4	3.36985e-08	15.5477
45608.4	3.41813e-08	15.7711
45608.4	3.42345e-08	15.7947
45668.4	3.40728e-08	15.7241
45668.4	3.4096e-08	15.7359
45728.4	3.41825e-08	15.7829
45728.4	3.41541e-08	15.7711
45788.4	3.40874e-08	15.7241
45788.4	3.41144e-08	15.7359
45848.4	3.41365e-08	15.7711
45848.4	3.3986e-08	15.7006
45908.4	3.48454e-08	16.0769
45908.4	3.48431e-08	16.0769
45968.5	3.40537e-08	15.7241
45968.5	3.41759e-08	15.7829
46028.5	3.40291e-08	15.7006
46028.5	3.38958e-08	15.6418
46088.5	3.42219e-08	15.7947
46088.5	3.42999e-08	15.8299
46148.5	3.45044e-08	15.924
46148.5	3.46303e-08	15.9828
46208.5	3.45022e-08	15.924
46208.5	3.4452e-08	15.9005
46268.5	3.41994e-08	15.7829
46268.5	3.42016e-08	15.7829
46328.5	3.43279e-08	15.8535
46328.5	3.42246e-08	15.8064
46388.5	3.38828e-08	15.63
46388.5	3.3834e-08	15.6065
46448.5	3.40559e-08	15.7241
46448.5	3.41105e-08	15.7476
46508.5	3.41578e-08	15.7711
46508.5	3.40748e-08	15.7359
46568.6	3.42659e-08	15.8064
46568.6	3.43933e-08	15.8652
46628.6	3.45435e-08	15.9475
46628.6	3.4515e-08	15.9358
46688.6	3.39992e-08	15.6888
46688.6	3.40007e-08	15.6888
46748.6	3.39388e-08	15.6653
46748.6	3.39963e-08	15.6888
46808.6	3.48371e-08	16.0886
46808.6	3.49667e-08	16.1474
46868.6	3.41602e-08	15.7594
46868.6	3.40509e-08	15.7123
46928.6	3.44908e-08	15.9122
46928.6	3.45425e-08	15.9358
46988.6	3.44752e-08	15.9122
46988.6	3.46288e-08	15.9828
47048.6	3.37045e-08	15.5712
47048.6	3.36471e-08	15.5477
47108.6	3.45022e-08	15.924
47108.6	3.46011e-08	15.971
47168.7	3.43792e-08	15.8652
47168.7	3.44302e-08	15.8887
47228.7	3.40458e-08	15.7123
47228.7	3.41193e-08	15.7476
47288.7	3.425e-08	15.8182
47288.7	3.43331e-08	15.8535
47348.7	3.49951e-08	16.1592
47348.7	3.49495e-08	16.1357
47408.7	3.42097e-08	15.7829
47408.7	3.42766e-08	15.8182
47468.7	3.43696e-08	15.8652
47468.7	3.42925e-08	15.8299
47528.7	3.44441e-08	15.9122
47528.7	3.44522e-08	15.9122
47588.7	3.42138e-08	15.7947
47588.7	3.41105e-08	15.7476
47648.7	3.4191e-08	15.7947
47648.7	3.43176e-08	15.8535
47708.8	3.41556e-08	15.7711
47708.8	3.42094e-08	15.7947
47768.8	3.44549e-08	15.9005
47768.8	3.43867e-08	15.8652
47828.8	3.42082e-08	15.7829
47828.8	3.42001e-08	15.7829
47888.8	3.40458e-08	15.7123
47888.8	3.40997e-08	15.7359
47948.8	3.42131e-08	15.7947
47948.8	3.42648e-08	15.8182
48008.8	3.50521e-08	16.1827
48008.8	3.49765e-08	16.1474
48068.8	3.41614e-08	15.7711
48068.8	3.42349e-08	15.8064
48128.8	3.40486e-08	15.7241
48128.8	3.4146e-08	15.7711
48188.9	3.4491e-08	15.924
48188.9	3.4542e-08	15.9475
48248.9	3.46267e-08	15.9946
48248.9	3.47031e-08	16.0298
48308.9	3.41315e-08	15.7594
48308.9	3.41862e-08	15.7829
48368.9	3.48439e-08	16.0886
48368.9	3.48139e-08	16.0769
48428.9	3.41448e-08	15.7594
48428.9	3.42234e-08	15.7947
48488.9	3.42987e-08	15.8182
48488.9	3.42695e-08	15.8064
48548.9	3.44601e-08	15.9005
48548.9	3.44601e-08	15.9005
48608.9	3.43382e-08	15.8535
48608.9	3.43907e-08	15.877
48668.9	3.48027e-08	16.0651
48668.9	3.47802e-08	16.0533
48728.9	3.43442e-08	15.8535
48728.9	3.4315e-08	15.8417
48789	3.39664e-08	15.6771
48789	3.41193e-08	15.7476
48849	3.43076e-08	15.8417
48849	3.42843e-08	15.8299
48909	3.38871e-08	15.6418
48909	3.38594e-08	15.63
48969	3.49082e-08	16.1239
48969	3.49748e-08	16.1592
49029	3.41521e-08	15.7594
49029	3.42249e-08	15.7947
49089	3.50012e-08	16.1592
49089	3.50514e-08	16.1827
49149	3.45217e-08	15.9358
49149	3.45727e-08	15.9593
49209	3.40865e-08	15.7359
49209	3.4085e-08	15.7359
49269.1	3.48604e-08	16.0886
49269.1	3.48858e-08	16.1004
49329.1	3.45803e-08	15.971
49329.1	3.45069e-08	15.9358
49389.1	3.47787e-08	16.0533
49389.1	3.47817e-08	16.0533
49449.1	3.47532e-08	16.0416
49449.1	3.47525e-08	16.0416
49509.1	3.40772e-08	15.7241
49509.1	3.40742e-08	15.7241
49569.1	3.43449e-08	15.8535
49569.1	3.43427e-08	15.8535
49629.1	3.44223e-08	15.9005
49629.1	3.4477e-08	15.924
49689.1	3.36557e-08	15.536
49689.1	3.36833e-08	15.5477
49749.1	3.41921e-08	15.7829
49749.1	3.41658e-08	15.7711
49809.1	3.44314e-08	15.877
49809.1	3.44255e-08	15.877
49869.2	3.50363e-08	16.1827
49869.2	3.50408e-08	16.1827
49929.2	3.43593e-08	15.8652
49929.2	3.42464e-08	15.8182
49989.2	3.46026e-08	15.971
49989.2	3.45996e-08	15.971
50049.2	3.44747e-08	15.924
50049.2	3.45009e-08	15.9358
50109.2	3.43024e-08	15.8417
50109.2	3.42493e-08	15.8182
50169.2	3.46753e-08	16.0063
50169.2	3.46273e-08	15.9828
50229.2	3.44312e-08	15.9005
50229.2	3.44821e-08	15.924
50289.2	3.42714e-08	15.8182
50289.2	3.42256e-08	15.7947
50349.2	3.47556e-08	16.0651
50349.2	3.48079e-08	16.0886
50409.3	3.45022e-08	15.924
50409.3	3.44557e-08	15.9005
50469.3	3.47817e-08	16.0533
50469.3	3.473e-08	16.0298
50529.3	3.47419e-08	16.0298
50529.3	3.47914e-08	16.0533
50589.3	3.41974e-08	15.8064
50589.3	3.42708e-08	15.8417
50649.3	3.46686e-08	16.0063
50649.3	3.46431e-08	15.9946
50709.3	3.44198e-08	15.8887
50709.3	3.44176e-08	15.8887
50769.3	3.46461e-08	15.9946
50769.3	3.45195e-08	15.9358
50829.3	3.40443e-08	15.7123
50829.3	3.39723e-08	15.6771
50889.4	3.39947e-08	15.7006
50889.4	3.40194e-08	15.7123
50949.4	3.45712e-08	15.9593
50949.4	3.45262e-08	15.9358
51009.4	3.4229e-08	15.8064
51009.4	3.42843e-08	15.8299
51069.4	3.4219e-08	15.7947
51069.4	3.41928e-08	15.7829
51129.4	3.40022e-08	15.6888
51129.4	3.39745e-08	15.6771
51189.4	3.48641e-08	16.0886
51189.4	3.47652e-08	16.0416
51249.4	3.47584e-08	16.0416
51249.4	3.48094e-08	16.0651
51309.4	3.4181e-08	15.7829
51309.4	3.40551e-08	15.7241
51369.4	3.45741e-08	15.9593
51369.4	3.46034e-08	15.971
51429.4	3.43191e-08	15.8299
51429.4	3.43168e-08	15.8299
51489.5	3.42389e-08	15.7947
51489.5	3.42374e-08	15.7947
51549.5	3.40203e-08	15.7006
51549.5	3.38966e-08	15.6418
51609.5	3.42999e-08	15.8299
51609.5	3.43479e-08	15.8535
51669.5	3.40311e-08	15.7123
51669.5	3.40319e-08	15.7123
51729.5	3.44641e-08	15.9122
51729.5	3.45143e-08	15.9358
51789.5	3.48529e-08	16.0886
51789.5	3.48244e-08	16.0769
51849.5	3.49517e-08	16.1357
51849.5	3.48978e-08	16.1121
51909.5	3.41098e-08	15.7476
51909.5	3.40595e-08	15.7241
51969.5	3.42349e-08	15.8064
51969.5	3.42888e-08	15.8299
52029.6	3.43464e-08	15.8535
52029.6	3.43471e-08	15.8535
52089.6	3.4146e-08	15.7711
52089.6	3.42733e-08	15.8299
52149.6	3.44154e-08	15.8887
52149.6	3.43696e-08	15.8652
52209.6	3.48281e-08	16.1004
52209.6	3.48304e-08	16.1004
52269.6	3.47292e-08	16.0298
52269.6	3.47038e-08	16.0181
52329.6	3.51494e-08	16.2297
52329.6	3.50244e-08	16.1709
52389.6	3.44345e-08	15.9122
52389.6	3.44817e-08	15.9358
52449.7	3.41411e-08	15.7594
52449.7	3.41607e-08	15.7711
52509.7	3.47345e-08	16.0298
52509.7	3.47839e-08	16.0533
52569.7	3.44409e-08	15.9005
52569.7	3.46147e-08	15.9828
52629.7	3.397e-08	15.6888
52629.7	3.40238e-08	15.7123
52689.7	3.44484e-08	15.9358
52689.7	3.4476e-08	15.9475
52749.7	3.44574e-08	15.9122
52749.7	3.44859e-08	15.924
52809.7	3.47285e-08	16.0298
52809.7	3.46019e-08	15.971
52869.7	3.40872e-08	15.7359
52869.7	3.40443e-08	15.7123
52929.7	3.48753e-08	16.1004
52929.7	3.48221e-08	16.0769
52989.7	3.46723e-08	16.0063
52989.7	3.46693e-08	16.0063
53049.8	3.39156e-08	15.6418
53049.8	3.38646e-08	15.6183
53109.8	3.43353e-08	15.8535
53109.8	3.42349e-08	15.8064
53169.8	3.48543e-08	16.1004
53169.8	3.49082e-08	16.1239
53229.8	3.53376e-08	16.3355
53229.8	3.53399e-08	16.3355
53289.8	3.48999e-08	16.1357
53289.8	3.49209e-08	16.1474
53349.8	3.45346e-08	15.9475
53349.8	3.46619e-08	16.0063
53409.8	3.47682e-08	16.0533
53409.8	3.47675e-08	16.0533
53469.8	3.46625e-08	15.9946
53469.8	3.47652e-08	16.0416
53529.9	3.45877e-08	15.971
53529.9	3.46154e-08	15.9828
53589.9	3.43157e-08	15.8417
53589.9	3.44139e-08	15.8887
53649.9	3.46566e-08	16.0063
53649.9	3.47802e-08	16.0651
53709.9	3.44723e-08	15.9122
53709.9	3.4497e-08	15.924
53769.9	3.45472e-08	15.9475
53769.9	3.45922e-08	15.971
53829.9	3.41548e-08	15.7711
53829.9	3.41541e-08	15.7711
53889.9	3.48686e-08	16.1004
53889.9	3.48499e-08	16.0886
53949.9	3.50753e-08	16.1944
53949.9	3.50514e-08	16.1827
54009.9	3.49128e-08	16.1239
54009.9	3.48386e-08	16.0886
54070	3.44846e-08	15.9358
54070	3.45602e-08	15.971
54130	3.45563e-08	15.9593
54130	3.45533e-08	15.9593
54190	3.44945e-08	15.9475
54190	3.44377e-08	15.924
54250	3.47098e-08	16.0298
54250	3.46596e-08	16.0063
54310	3.46903e-08	16.0181
54310	3.47383e-08	16.0416
54370	3.46986e-08	16.0298
54370	3.47315e-08	16.0416
54430	3.40865e-08	15.7359
54430	3.41105e-08	15.7476
54490	3.41004e-08	15.7359
54490	3.42053e-08	15.7829
54550.1	3.4697e-08	16.0181
54550.1	3.47997e-08	16.0651
54610.1	3.45187e-08	15.9358
54610.1	3.45195e-08	15.9358
54670.1	3.49847e-08	16.1474
54670.1	3.49383e-08	16.1239
54730.1	3.46394e-08	15.9946
54730.1	3.44859e-08	15.924
54790.1	3.43404e-08	15.8535
54790.1	3.4288e-08	15.8299
54850.1	3.46221e-08	15.9828
54850.1	3.47764e-08	16.0533
54910.3	3.47503e-08	16.0533
54910.3	3.4647e-08	16.0063
54970.4	3.45801e-08	15.9593
54970.4	3.46251e-08	15.9828
55030.4	3.49481e-08	16.1239
55030.4	3.48679e-08	16.0886
55090.4	3.49456e-08	16.1474
55090.4	3.49441e-08	16.1474
55150.4	3.48184e-08	16.0651
55150.4	3.47884e-08	16.0533
55210.4	3.4291e-08	15.8299
55210.4	3.43645e-08	15.8652
55270.4	3.4876e-08	16.1121
55270.4	3.47982e-08	16.0769
55330.4	3.44752e-08	15.9122
55330.4	3.45816e-08	15.9593
55390.4	3.51832e-08	16.2415
55390.4	3.51563e-08	16.2297
55450.4	3.45996e-08	15.971
55450.4	3.46828e-08	16.0063
55510.5	3.49128e-08	16.1121
55510.5	3.49053e-08	16.1121
55570.5	3.473e-08	16.0298
55570.5	3.47232e-08	16.0298
55630.5	3.54e-08	16.3355
55630.5	3.54023e-08	16.3355
55690.5	3.50932e-08	16.2062
55690.5	3.50917e-08	16.2062
55750.5	3.50732e-08	16.1827
55750.5	3.50425e-08	16.1709
55810.5	3.46221e-08	15.9828
55810.5	3.46985e-08	16.0181
55870.5	3.45279e-08	15.9475
55870.5	3.46282e-08	15.9946
55930.5	3.4924e-08	16.1239
55930.5	3.49502e-08	16.1357
55990.5	3.48663e-08	16.1004
55990.5	3.47675e-08	16.0533
56050.5	3.46409e-08	15.9946
56050.5	3.46394e-08	15.9946
56110.5	3.47375e-08	16.0416
56110.5	3.48626e-08	16.1004
56170.6	3.45846e-08	15.9593
56170.6	3.4634e-08	15.9828
56230.6	3.44733e-08	15.924
56230.6	3.44629e-08	15.924
56290.6	3.4909e-08	16.1239
56290.6	3.48087e-08	16.0769
56350.6	3.49943e-08	16.1709
56350.6	3.4995e-08	16.1709
56410.6	3.46004e-08	15.971
56410.6	3.46214e-08	15.9828
56470.6	3.47082e-08	16.0181
56470.6	3.4655e-08	15.9946
56530.6	3.50415e-08	16.1827
56530.6	3.50602e-08	16.1944
56590.6	3.48881e-08	16.1004
56590.6	3.48529e-08	16.0886
56650.6	3.44656e-08	15.9122
56650.6	3.44656e-08	15.9122
56710.7	3.45412e-08	15.9475
56710.7	3.45944e-08	15.971
56770.7	3.46281e-08	15.9828
56770.7	3.47517e-08	16.0416
56830.7	3.46604e-08	16.0063
56830.7	3.46372e-08	15.9946
56890.7	3.47758e-08	16.0769
56890.7	3.48416e-08	16.1121
56950.7	3.48558e-08	16.1004
56950.7	3.48745e-08	16.1121
57010.7	3.46243e-08	15.9828
57010.7	3.45907e-08	15.971
57070.7	3.48536e-08	16.0886
57070.7	3.48828e-08	16.1004
57130.7	3.42008e-08	15.8182
57130.7	3.41761e-08	15.8064
57190.7	3.46178e-08	15.9946
57190.7	3.46941e-08	16.0298
57250.7	3.50003e-08	16.1709
57250.7	3.49494e-08	16.1474
57310.7	3.47869e-08	16.0533
57310.7	3.48888e-08	16.1004
57370.8	3.50851e-08	16.1944
57370.8	3.50874e-08	16.1944
57430.8	3.44139e-08	15.8887
57430.8	3.44379e-08	15.9005
57490.8	3.52236e-08	16.265
57490.8	3.5216e-08	16.265
57550.8	3.5249e-08	16.2768
57550.8	3.5216e-08	16.265
57610.8	3.44069e-08	15.877
57610.8	3.43006e-08	15.8299
57670.8	3.4637e-08	15.9828
57670.8	3.4613e-08	15.971
57730.8	3.49886e-08	16.1357
57730.8	3.50321e-08	16.1592
57790.8	3.48716e-08	16.1004
57790.8	3.48693e-08	16.1004
57850.8	3.5143e-08	16.2532
57850.8	3.50458e-08	16.2062
57910.8	3.45329e-08	15.9358
57910.8	3.44062e-08	15.877
57970.9	3.52566e-08	16.2768
57970.9	3.52087e-08	16.2532
58030.9	3.45892e-08	15.971
58030.9	3.46656e-08	16.0063
58090.9	3.47405e-08	16.0416
58090.9	3.48656e-08	16.1004
58150.9	3.47143e-08	16.0298
58150.9	3.4742e-08	16.0416
58210.9	3.48064e-08	16.0651
58210.9	3.48611e-08	16.0886
58270.9	3.46169e-08	15.9828
58270.9	3.44918e-08	15.924
58330.9	3.49076e-08	16.1121
58330.9	3.49046e-08	16.1121
58390.9	3.52064e-08	16.2532
58390.9	3.52042e-08	16.2532
58450.9	3.44688e-08	15.924
58450.9	3.44957e-08	15.9358
58510.9	3.49427e-08	16.1357
58510.9	3.49682e-08	16.1474
58571	3.46956e-08	16.0298
58571	3.48506e-08	16.1004
58631	3.48221e-08	16.0886
58631	3.487e-08	16.1121
58691	3.50557e-08	16.1944
58691	3.50797e-08	16.2062
58751	3.49188e-08	16.1239
58751	3.4945e-08	16.1357
58811	3.47862e-08	16.0651
58811	3.48087e-08	16.0769
58871	3.51928e-08	16.2532
58871	3.52768e-08	16.2885
58931	3.48551e-08	16.0886
58931	3.47075e-08	16.0181
58991	3.51772e-08	16.2415
58991	3.52775e-08	16.2885
59051	3.50678e-08	16.1944
59051	3.51643e-08	16.2415
59111.1	3.47735e-08	16.0533
59111.1	3.4709e-08	16.0181
59171.1	3.48191e-08	16.0769
59171.1	3.48746e-08	16.1004
59231.1	3.48139e-08	16.0769
59231.1	3.48783e-08	16.1121
59291.1	3.49831e-08	16.1592
59291.1	3.5031e-08	16.1827
59351.1	3.48521e-08	16.0886
59351.1	3.47757e-08	16.0533
59411.1	3.46581e-08	16.0063
59411.1	3.46416e-08	15.9946
59471.1	3.51396e-08	16.2297
59471.1	3.51605e-08	16.2415
59531.1	3.46985e-08	16.0181
59531.1	3.47232e-08	16.0298
59591.1	3.47622e-08	16.0416
59591.1	3.48664e-08	16.0886
59651.2	3.49308e-08	16.1239
59651.2	3.48753e-08	16.1004
59711.2	3.52662e-08	16.2885
59711.2	3.52924e-08	16.3003
59771.2	3.45098e-08	15.9358
59771.2	3.45039e-08	15.9358
59831.2	3.48169e-08	16.0769
59831.2	3.49173e-08	16.1239
59891.2	3.46325e-08	15.9828
59891.2	3.46363e-08	15.9828
[truncated: 12,272 more rows]

## Sheet: Fig 6
									Pd permeability (Shimada)					V permeability (Shimada)
Temp	400	425	450	500					1.29E-7*EXP(-13.8/(R*T))					4E-9*EXP(24.8/(R*T))
Kelvin	673.15	698.15	723.15	773.15
Inverse	1.48555	1.43236	1.38284	1.29341
10nm TiN	6e-09	7e-09	8e-09
5nm TiN	4e-08	5e-08	7e-08
	2.4e-08	4.5e-08
	3.5e-08
	3.5e-08

## Sheet: Fig 7a
400C XRD
As dep feed			As dep perm			Exp feed			Exp perm
Angle	Intensity		Angle	Intensity		Angle	Intensity		Angle	Intensity
25.0097	16		25.0097	15		25.0097	4		25.0097	9
25.0431	6		25.0431	15		25.0431	12		25.0431	23
25.0766	14		25.0766	19		25.0766	4		25.0766	12
25.11	16		25.11	8		25.11	6		25.11	12
25.1434	14		25.1434	23		25.1434	9		25.1434	17
25.1768	12		25.1768	31		25.1768	14		25.1768	14
25.2102	16		25.2102	19		25.2102	8		25.2102	15
25.2437	17		25.2437	17		25.2437	6		25.2437	22
25.2771	9		25.2771	16		25.2771	6		25.2771	15
25.3105	11		25.3105	23		25.3105	5		25.3105	7
25.3439	16		25.3439	14		25.3439	9		25.3439	16
25.3774	21		25.3774	21		25.3774	12		25.3774	12
25.4108	16		25.4108	15		25.4108	12		25.4108	18
25.4442	15		25.4442	16		25.4442	11		25.4442	21
25.4776	8		25.4776	13		25.4776	6		25.4776	11
25.511	19		25.511	15		25.511	7		25.511	11
25.5445	18		25.5445	13		25.5445	7		25.5445	14
25.5779	18		25.5779	18		25.5779	8		25.5779	15
25.6113	16		25.6113	16		25.6113	6		25.6113	9
25.6447	14		25.6447	16		25.6447	11		25.6447	13
25.6782	12		25.6782	22		25.6782	11		25.6782	9
25.7116	14		25.7116	16		25.7116	9		25.7116	21
25.745	18		25.745	21		25.745	9		25.745	24
25.7784	14		25.7784	13		25.7784	14		25.7784	11
25.8119	17		25.8119	22		25.8119	6		25.8119	21
25.8453	15		25.8453	24		25.8453	13		25.8453	15
25.8787	9		25.8787	27		25.8787	9		25.8787	18
25.9121	13		25.9121	22		25.9121	8		25.9121	14
25.9455	13		25.9455	25		25.9455	16		25.9455	8
25.979	26		25.979	18		25.979	8		25.979	15
26.0124	16		26.0124	17		26.0124	8		26.0124	13
26.0458	22		26.0458	19		26.0458	3		26.0458	19
26.0792	16		26.0792	18		26.0792	14		26.0792	12
26.1127	26		26.1127	16		26.1127	6		26.1127	13
26.1461	9		26.1461	21		26.1461	9		26.1461	15
26.1795	12		26.1795	17		26.1795	8		26.1795	14
26.2129	21		26.2129	22		26.2129	13		26.2129	8
26.2463	14		26.2463	18		26.2463	9		26.2463	18
26.2798	17		26.2798	17		26.2798	7		26.2798	14
26.3132	13		26.3132	9		26.3132	14		26.3132	11
26.3466	11		26.3466	13		26.3466	12		26.3466	9
26.38	16		26.38	9		26.38	8		26.38	16
26.4135	14		26.4135	13		26.4135	7		26.4135	9
26.4469	11		26.4469	14		26.4469	7		26.4469	11
26.4803	14		26.4803	24		26.4803	4		26.4803	17
26.5137	12		26.5137	23		26.5137	11		26.5137	14
26.5471	14		26.5471	13		26.5471	9		26.5471	15
26.5806	8		26.5806	15		26.5806	8		26.5806	15
26.614	22		26.614	14		26.614	12		26.614	14
26.6474	13		26.6474	15		26.6474	8		26.6474	14
26.6808	14		26.6808	16		26.6808	9		26.6808	16
26.7143	21		26.7143	23		26.7143	6		26.7143	9
26.7477	18		26.7477	15		26.7477	7		26.7477	8
26.7811	19		26.7811	24		26.7811	7		26.7811	14
26.8145	14		26.8145	19		26.8145	13		26.8145	14
26.848	14		26.848	25		26.848	8		26.848	18
26.8814	16		26.8814	14		26.8814	8		26.8814	16
26.9148	16		26.9148	21		26.9148	9		26.9148	12
26.9482	7		26.9482	15		26.9482	7		26.9482	13
26.9816	17		26.9816	18		26.9816	5		26.9816	14
27.0151	22		27.0151	24		27.0151	12		27.0151	12
27.0485	11		27.0485	15		27.0485	7		27.0485	13
27.0819	13		27.0819	23		27.0819	12		27.0819	21
27.1153	15		27.1153	15		27.1153	5		27.1153	19
27.1488	17		27.1488	15		27.1488	12		27.1488	16
27.1822	12		27.1822	31		27.1822	14		27.1822	14
27.2156	14		27.2156	14		27.2156	4		27.2156	22
27.249	18		27.249	12		27.249	11		27.249	17
27.2824	22		27.2824	13		27.2824	7		27.2824	15
27.3159	18		27.3159	9		27.3159	15		27.3159	9
27.3493	16		27.3493	23		27.3493	9		27.3493	17
27.3827	13		27.3827	14		27.3827	6		27.3827	11
27.4161	13		27.4161	8		27.4161	11		27.4161	12
27.4496	15		27.4496	11		27.4496	7		27.4496	19
27.483	14		27.483	18		27.483	6		27.483	12
27.5164	16		27.5164	12		27.5164	13		27.5164	15
27.5498	14		27.5498	16		27.5498	7		27.5498	12
27.5832	21		27.5832	24		27.5832	14		27.5832	19
27.6167	13		27.6167	16		27.6167	11		27.6167	8
27.6501	13		27.6501	18		27.6501	9		27.6501	17
27.6835	13		27.6835	14		27.6835	14		27.6835	14
27.7169	13		27.7169	25		27.7169	6		27.7169	14
27.7504	12		27.7504	7		27.7504	12		27.7504	17
27.7838	12		27.7838	13		27.7838	11		27.7838	13
27.8172	11		27.8172	15		27.8172	8		27.8172	21
27.8506	15		27.8506	16		27.8506	2		27.8506	14
27.884	13		27.884	19		27.884	12		27.884	12
27.9175	7		27.9175	13		27.9175	15		27.9175	6
27.9509	21		27.9509	17		27.9509	4		27.9509	12
27.9843	14		27.9843	19		27.9843	11		27.9843	11
28.0177	24		28.0177	13		28.0177	11		28.0177	15
28.0512	11		28.0512	13		28.0512	6		28.0512	18
28.0846	12		28.0846	16		28.0846	12		28.0846	18
28.118	12		28.118	21		28.118	17		28.118	14
28.1514	9		28.1514	11		28.1514	9		28.1514	14
28.1849	17		28.1849	13		28.1849	2		28.1849	16
28.2183	16		28.2183	25		28.2183	13		28.2183	12
28.2517	14		28.2517	6		28.2517	8		28.2517	15
28.2851	23		28.2851	13		28.2851	17		28.2851	15
28.3185	16		28.3185	19		28.3185	6		28.3185	12
28.352	11		28.352	15		28.352	7		28.352	15
28.3854	15		28.3854	23		28.3854	9		28.3854	12
28.4188	15		28.4188	15		28.4188	8		28.4188	6
28.4522	11		28.4522	19		28.4522	7		28.4522	18
28.4857	16		28.4857	14		28.4857	11		28.4857	18
28.5191	11		28.5191	11		28.5191	11		28.5191	26
28.5525	23		28.5525	12		28.5525	6		28.5525	12
28.5859	11		28.5859	16		28.5859	6		28.5859	23
28.6193	15		28.6193	9		28.6193	16		28.6193	17
28.6528	11		28.6528	16		28.6528	11		28.6528	12
28.6862	22		28.6862	13		28.6862	11		28.6862	13
28.7196	12		28.7196	16		28.7196	5		28.7196	11
28.753	18		28.753	14		28.753	9		28.753	22
28.7865	16		28.7865	17		28.7865	8		28.7865	18
28.8199	17		28.8199	12		28.8199	11		28.8199	17
28.8533	22		28.8533	15		28.8533	9		28.8533	18
28.8867	9		28.8867	13		28.8867	9		28.8867	9
28.9201	16		28.9201	17		28.9201	17		28.9201	18
28.9536	6		28.9536	13		28.9536	14		28.9536	16
28.987	9		28.987	17		28.987	4		28.987	9
29.0204	17		29.0204	14		29.0204	9		29.0204	15
29.0538	14		29.0538	17		29.0538	12		29.0538	15
29.0873	14		29.0873	16		29.0873	13		29.0873	15
29.1207	8		29.1207	16		29.1207	4		29.1207	14
29.1541	14		29.1541	11		29.1541	9		29.1541	7
29.1875	16		29.1875	21		29.1875	9		29.1875	15
29.221	13		29.221	6		29.221	4		29.221	24
29.2544	15		29.2544	18		29.2544	9		29.2544	7
29.2878	11		29.2878	15		29.2878	4		29.2878	22
29.3212	13		29.3212	22		29.3212	5		29.3212	7
29.3546	12		29.3546	23		29.3546	9		29.3546	13
29.3881	28		29.3881	9		29.3881	7		29.3881	7
29.4215	15		29.4215	13		29.4215	7		29.4215	17
29.4549	14		29.4549	25		29.4549	8		29.4549	14
29.4883	16		29.4883	16		29.4883	8		29.4883	15
29.5218	12		29.5218	21		29.5218	12		29.5218	18
29.5552	16		29.5552	24		29.5552	15		29.5552	13
29.5886	14		29.5886	19		29.5886	15		29.5886	18
29.622	11		29.622	26		29.622	12		29.622	11
29.6554	14		29.6554	17		29.6554	7		29.6554	11
29.6889	17		29.6889	12		29.6889	14		29.6889	14
29.7223	12		29.7223	11		29.7223	9		29.7223	14
29.7557	18		29.7557	18		29.7557	12		29.7557	21
29.7891	13		29.7891	15		29.7891	8		29.7891	14
29.8226	13		29.8226	17		29.8226	12		29.8226	16
29.856	11		29.856	16		29.856	7		29.856	15
29.8894	13		29.8894	12		29.8894	9		29.8894	12
29.9228	15		29.9228	14		29.9228	11		29.9228	15
29.9562	15		29.9562	13		29.9562	6		29.9562	17
29.9897	18		29.9897	24		29.9897	14		29.9897	19
30.0231	13		30.0231	23		30.0231	12		30.0231	8
30.0565	8		30.0565	12		30.0565	9		30.0565	15
30.0899	18		30.0899	19		30.0899	7		30.0899	16
30.1234	17		30.1234	19		30.1234	8		30.1234	17
30.1568	16		30.1568	24		30.1568	7		30.1568	14
30.1902	12		30.1902	21		30.1902	9		30.1902	15
30.2236	17		30.2236	19		30.2236	7		30.2236	19
30.257	22		30.257	22		30.257	15		30.257	13
30.2905	16		30.2905	16		30.2905	11		30.2905	16
30.3239	9		30.3239	15		30.3239	11		30.3239	18
30.3573	16		30.3573	23		30.3573	6		30.3573	18
30.3907	15		30.3907	17		30.3907	12		30.3907	11
30.4242	9		30.4242	19		30.4242	11		30.4242	13
30.4576	8		30.4576	19		30.4576	7		30.4576	15
30.491	13		30.491	12		30.491	8		30.491	15
30.5244	15		30.5244	12		30.5244	6		30.5244	15
30.5579	17		30.5579	12		30.5579	8		30.5579	13
30.5913	12		30.5913	16		30.5913	17		30.5913	15
30.6247	15		30.6247	16		30.6247	9		30.6247	12
30.6581	14		30.6581	19		30.6581	13		30.6581	18
30.6915	9		30.6915	14		30.6915	8		30.6915	14
30.725	19		30.725	11		30.725	11		30.725	11
30.7584	15		30.7584	13		30.7584	13		30.7584	19
30.7918	15		30.7918	14		30.7918	13		30.7918	19
30.8252	16		30.8252	16		30.8252	11		30.8252	23
30.8587	14		30.8587	17		30.8587	14		30.8587	15
30.8921	12		30.8921	19		30.8921	13		30.8921	11
30.9255	16		30.9255	16		30.9255	7		30.9255	22
30.9589	14		30.9589	19		30.9589	8		30.9589	14
30.9923	14		30.9923	21		30.9923	8		30.9923	16
31.0258	9		31.0258	14		31.0258	12		31.0258	17
31.0592	7		31.0592	15		31.0592	6		31.0592	21
31.0926	12		31.0926	8		31.0926	4		31.0926	16
31.126	19		31.126	16		31.126	13		31.126	14
31.1595	15		31.1595	17		31.1595	11		31.1595	14
31.1929	11		31.1929	16		31.1929	18		31.1929	15
31.2263	13		31.2263	17		31.2263	9		31.2263	9
31.2597	15		31.2597	17		31.2597	11		31.2597	13
31.2931	15		31.2931	12		31.2931	12		31.2931	9
31.3266	14		31.3266	19		31.3266	13		31.3266	19
31.36	11		31.36	12		31.36	6		31.36	8
31.3934	11		31.3934	19		31.3934	5		31.3934	8
31.4268	21		31.4268	18		31.4268	14		31.4268	22
31.4603	9		31.4603	12		31.4603	16		31.4603	9
31.4937	15		31.4937	19		31.4937	17		31.4937	12
31.5271	9		31.5271	15		31.5271	6		31.5271	15
31.5605	19		31.5605	15		31.5605	9		31.5605	14
31.594	17		31.594	23		31.594	7		31.594	17
31.6274	14		31.6274	16		31.6274	13		31.6274	15
31.6608	13		31.6608	19		31.6608	9		31.6608	14
31.6942	12		31.6942	12		31.6942	8		31.6942	14
31.7276	21		31.7276	17		31.7276	6		31.7276	16
31.7611	12		31.7611	28		31.7611	9		31.7611	16
31.7945	12		31.7945	15		31.7945	6		31.7945	13
31.8279	14		31.8279	22		31.8279	5		31.8279	12
31.8613	14		31.8613	16		31.8613	9		31.8613	8
31.8948	9		31.8948	16		31.8948	19		31.8948	17
31.9282	16		31.9282	9		31.9282	6		31.9282	16
31.9616	13		31.9616	13		31.9616	11		31.9616	19
31.995	14		31.995	15		31.995	11		31.995	11
32.0284	11		32.0284	16		32.0284	5		32.0284	13
32.0619	12		32.0619	15		32.0619	11		32.0619	18
32.0953	12		32.0953	18		32.0953	14		32.0953	15
32.1287	17		32.1287	21		32.1287	6		32.1287	12
32.1621	13		32.1621	15		32.1621	14		32.1621	11
32.1956	16		32.1956	25		32.1956	6		32.1956	21
32.229	9		32.229	14		32.229	8		32.229	13
32.2624	12		32.2624	17		32.2624	7		32.2624	18
32.2958	13		32.2958	11		32.2958	9		32.2958	13
32.3292	18		32.3292	9		32.3292	8		32.3292	8
32.3627	15		32.3627	15		32.3627	6		32.3627	15
32.3961	13		32.3961	15		32.3961	13		32.3961	14
32.4295	18		32.4295	17		32.4295	16		32.4295	13
32.4629	23		32.4629	15		32.4629	15		32.4629	9
32.4964	7		32.4964	15		32.4964	13		32.4964	17
32.5298	13		32.5298	22		32.5298	11		32.5298	16
32.5632	16		32.5632	9		32.5632	13		32.5632	16
32.5966	8		32.5966	21		32.5966	8		32.5966	8
32.63	14		32.63	13		32.63	7		32.63	16
32.6635	12		32.6635	22		32.6635	9		32.6635	22
32.6969	13		32.6969	21		32.6969	9		32.6969	17
32.7303	9		32.7303	16		32.7303	14		32.7303	13
32.7637	13		32.7637	15		32.7637	13		32.7637	16
32.7972	11		32.7972	15		32.7972	8		32.7972	11
32.8306	13		32.8306	17		32.8306	7		32.8306	14
32.864	12		32.864	22		32.864	7		32.864	14
32.8974	5		32.8974	17		32.8974	16		32.8974	18
32.9309	13		32.9309	16		32.9309	8		32.9309	17
32.9643	11		32.9643	7		32.9643	11		32.9643	13
32.9977	18		32.9977	22		32.9977	12		32.9977	14
33.0311	23		33.0311	12		33.0311	15		33.0311	14
33.0645	16		33.0645	19		33.0645	8		33.0645	8
33.098	8		33.098	22		33.098	17		33.098	23
33.1314	9		33.1314	14		33.1314	11		33.1314	18
33.1648	12		33.1648	16		33.1648	7		33.1648	19
33.1982	12		33.1982	19		33.1982	7		33.1982	18
33.2317	13		33.2317	16		33.2317	16		33.2317	8
33.2651	16		33.2651	19		33.2651	13		33.2651	21
33.2985	11		33.2985	13		33.2985	13		33.2985	14
33.3319	7		33.3319	19		33.3319	6		33.3319	17
33.3653	13		33.3653	14		33.3653	11		33.3653	9
33.3988	17		33.3988	16		33.3988	7		33.3988	9
33.4322	13		33.4322	12		33.4322	11		33.4322	19
33.4656	15		33.4656	18		33.4656	13		33.4656	21
33.499	15		33.499	16		33.499	14		33.499	24
33.5325	9		33.5325	5		33.5325	12		33.5325	17
33.5659	16		33.5659	18		33.5659	13		33.5659	35
33.5993	18		33.5993	15		33.5993	12		33.5993	11
33.6327	12		33.6327	11		33.6327	16		33.6327	16
33.6661	9		33.6661	21		33.6661	6		33.6661	6
33.6996	15		33.6996	16		33.6996	6		33.6996	15
33.733	17		33.733	17		33.733	11		33.733	13
33.7664	11		33.7664	18		33.7664	13		33.7664	16
33.7998	12		33.7998	12		33.7998	9		33.7998	24
33.8333	14		33.8333	18		33.8333	11		33.8333	19
33.8667	17		33.8667	15		33.8667	13		33.8667	16
33.9001	17		33.9001	21		33.9001	11		33.9001	17
33.9335	18		33.9335	13		33.9335	13		33.9335	13
33.967	13		33.967	18		33.967	7		33.967	14
34.0004	17		34.0004	23		34.0004	11		34.0004	13
34.0338	13		34.0338	11		34.0338	5		34.0338	23
34.0672	12		34.0672	15		34.0672	17		34.0672	16
34.1006	19		34.1006	11		34.1006	11		34.1006	16
34.1341	11		34.1341	19		34.1341	17		34.1341	11
34.1675	13		34.1675	21		34.1675	11		34.1675	12
34.2009	13		34.2009	21		34.2009	17		34.2009	21
34.2343	11		34.2343	13		34.2343	19		34.2343	13
34.2678	9		34.2678	17		34.2678	7		34.2678	16
34.3012	15		34.3012	18		34.3012	9		34.3012	18
34.3346	12		34.3346	15		34.3346	5		34.3346	15
34.368	11		34.368	12		34.368	8		34.368	12
34.4014	11		34.4014	11		34.4014	12		34.4014	21
34.4349	14		34.4349	13		34.4349	6		34.4349	18
34.4683	13		34.4683	16		34.4683	12		34.4683	11
34.5017	16		34.5017	11		34.5017	12		34.5017	7
34.5351	12		34.5351	18		34.5351	12		34.5351	13
34.5686	14		34.5686	17		34.5686	13		34.5686	12
34.602	15		34.602	16		34.602	15		34.602	15
34.6354	14		34.6354	7		34.6354	9		34.6354	15
34.6688	14		34.6688	14		34.6688	7		34.6688	13
34.7022	12		34.7022	18		34.7022	8		34.7022	24
34.7357	8		34.7357	13		34.7357	9		34.7357	12
34.7691	18		34.7691	12		34.7691	8		34.7691	14
34.8025	11		34.8025	8		34.8025	13		34.8025	17
34.8359	13		34.8359	19		34.8359	12		34.8359	15
34.8694	9		34.8694	13		34.8694	13		34.8694	17
34.9028	5		34.9028	16		34.9028	15		34.9028	15
34.9362	11		34.9362	9		34.9362	8		34.9362	12
34.9696	7		34.9696	13		34.9696	18		34.9696	13
35.0031	9		35.0031	12		35.0031	12		35.0031	16
35.0365	17		35.0365	14		35.0365	11		35.0365	13
35.0699	8		35.0699	14		35.0699	8		35.0699	13
35.1033	17		35.1033	9		35.1033	15		35.1033	11
35.1367	15		35.1367	11		35.1367	16		35.1367	15
35.1702	13		35.1702	11		35.1702	9		35.1702	18
35.2036	23		35.2036	9		35.2036	19		35.2036	22
35.237	16		35.237	12		35.237	17		35.237	13
35.2704	7		35.2704	14		35.2704	12		35.2704	11
35.3039	8		35.3039	6		35.3039	6		35.3039	15
35.3373	9		35.3373	8		35.3373	12		35.3373	15
35.3707	18		35.3707	8		35.3707	13		35.3707	19
35.4041	14		35.4041	11		35.4041	8		35.4041	14
35.4375	9		35.4375	8		35.4375	13		35.4375	11
35.471	14		35.471	13		35.471	15		35.471	15
35.5044	16		35.5044	13		35.5044	14		35.5044	14
35.5378	6		35.5378	8		35.5378	7		35.5378	22
35.5712	13		35.5712	11		35.5712	15		35.5712	15
35.6047	17		35.6047	25		35.6047	15		35.6047	21
35.6381	6		35.6381	14		35.6381	14		35.6381	25
35.6715	14		35.6715	17		35.6715	12		35.6715	11
35.7049	9		35.7049	16		35.7049	11		35.7049	12
35.7383	14		35.7383	11		35.7383	9		35.7383	16
35.7718	11		35.7718	21		35.7718	14		35.7718	18
35.8052	14		35.8052	21		35.8052	14		35.8052	16
35.8386	7		35.8386	18		35.8386	13		35.8386	23
35.872	15		35.872	13		35.872	11		35.872	16
35.9055	9		35.9055	21		35.9055	13		35.9055	9
35.9389	18		35.9389	21		35.9389	12		35.9389	26
35.9723	14		35.9723	23		35.9723	13		35.9723	24
36.0057	12		36.0057	13		36.0057	17		36.0057	16
36.0391	7		36.0391	16		36.0391	15		36.0391	15
36.0726	13		36.0726	15		36.0726	19		36.0726	15
36.106	21		36.106	26		36.106	8		36.106	23
36.1394	16		36.1394	16		36.1394	15		36.1394	19
36.1728	9		36.1728	12		36.1728	15		36.1728	12
36.2063	12		36.2063	13		36.2063	8		36.2063	19
36.2397	14		36.2397	15		36.2397	12		36.2397	19
36.2731	9		36.2731	13		36.2731	16		36.2731	28
36.3065	12		36.3065	8		36.3065	5		36.3065	16
36.34	19		36.34	15		36.34	12		36.34	19
36.3734	17		36.3734	8		36.3734	15		36.3734	16
36.4068	14		36.4068	12		36.4068	8		36.4068	17
36.4402	18		36.4402	16		36.4402	5		36.4402	17
36.4736	18		36.4736	12		36.4736	23		36.4736	17
36.5071	13		36.5071	9		36.5071	7		36.5071	13
36.5405	16		36.5405	14		36.5405	21		36.5405	24
36.5739	11		36.5739	7		36.5739	23		36.5739	26
36.6073	13		36.6073	15		36.6073	11		36.6073	26
36.6408	13		36.6408	14		36.6408	19		36.6408	16
36.6742	11		36.6742	15		36.6742	12		36.6742	17
36.7076	11		36.7076	9		36.7076	15		36.7076	21
36.741	12		36.741	26		36.741	17		36.741	23
36.7744	12		36.7744	15		36.7744	14		36.7744	22
36.8079	12		36.8079	16		36.8079	15		36.8079	13
36.8413	9		36.8413	9		36.8413	14		36.8413	17
36.8747	16		36.8747	8		36.8747	15		36.8747	18
36.9081	14		36.9081	17		36.9081	12		36.9081	19
36.9416	12		36.9416	15		36.9416	12		36.9416	33
36.975	14		36.975	9		36.975	22		36.975	14
37.0084	11		37.0084	14		37.0084	17		37.0084	11
37.0418	13		37.0418	18		37.0418	5		37.0418	22
37.0752	12		37.0752	14		37.0752	15		37.0752	16
37.1087	14		37.1087	19		37.1087	13		37.1087	22
37.1421	13		37.1421	11		37.1421	13		37.1421	14
37.1755	9		37.1755	15		37.1755	11		37.1755	19
37.2089	11		37.2089	16		37.2089	11		37.2089	18
37.2424	18		37.2424	11		37.2424	12		37.2424	21
37.2758	16		37.2758	18		37.2758	15		37.2758	23
37.3092	13		37.3092	12		37.3092	13		37.3092	16
37.3426	13		37.3426	9		37.3426	4		37.3426	23
37.3761	19		37.3761	11		37.3761	16		37.3761	13
37.4095	8		37.4095	13		37.4095	11		37.4095	21
37.4429	18		37.4429	12		37.4429	18		37.4429	13
37.4763	9		37.4763	11		37.4763	6		37.4763	17
37.5097	19		37.5097	21		37.5097	14		37.5097	14
37.5432	11		37.5432	18		37.5432	13		37.5432	9
37.5766	16		37.5766	14		37.5766	7		37.5766	23
37.61	6		37.61	8		37.61	12		37.61	14
37.6434	13		37.6434	12		37.6434	22		37.6434	15
37.6769	18		37.6769	14		37.6769	19		37.6769	14
37.7103	7		37.7103	9		37.7103	9		37.7103	15
37.7437	15		37.7437	12		37.7437	15		37.7437	17
37.7771	14		37.7771	16		37.7771	9		37.7771	17
37.8105	11		37.8105	22		37.8105	16		37.8105	15
37.844	9		37.844	8		37.844	15		37.844	18
37.8774	17		37.8774	13		37.8774	11		37.8774	21
37.9108	22		37.9108	12		37.9108	12		37.9108	18
37.9442	15		37.9442	13		37.9442	14		37.9442	22
37.9777	22		37.9777	12		37.9777	6		37.9777	21
38.0111	11		38.0111	12		38.0111	21		38.0111	24
38.0445	12		38.0445	19		38.0445	17		38.0445	27
38.0779	11		38.0779	17		38.0779	18		38.0779	23
38.1113	17		38.1113	15		38.1113	16		38.1113	26
38.1448	11		38.1448	14		38.1448	22		38.1448	22
38.1782	12		38.1782	14		38.1782	29		38.1782	24
38.2116	12		38.2116	22		38.2116	17		38.2116	32
38.245	15		38.245	19		38.245	25		38.245	27
38.2785	12		38.2785	16		38.2785	28		38.2785	24
38.3119	19		38.3119	17		38.3119	27		38.3119	25
38.3453	15		38.3453	16		38.3453	16		38.3453	24
38.3787	18		38.3787	16		38.3787	22		38.3787	24
38.4121	19		38.4121	15		38.4121	15		38.4121	31
38.4456	22		38.4456	14		38.4456	18		38.4456	27
38.479	12		38.479	16		38.479	17		38.479	32
38.5124	17		38.5124	11		38.5124	15		38.5124	16
38.5458	7		38.5458	19		38.5458	14		38.5458	17
38.5793	13		38.5793	14		38.5793	14		38.5793	17
38.6127	14		38.6127	25		38.6127	9		38.6127	25
38.6461	19		38.6461	15		38.6461	27		38.6461	18
38.6795	9		38.6795	7		38.6795	21		38.6795	23
38.713	13		38.713	16		38.713	19		38.713	17
38.7464	15		38.7464	19		38.7464	23		38.7464	17
38.7798	14		38.7798	14		38.7798	23		38.7798	23
38.8132	9		38.8132	16		38.8132	24		38.8132	13
38.8466	16		38.8466	12		38.8466	26		38.8466	19
38.8801	13		38.8801	14		38.8801	23		38.8801	18
38.9135	13		38.9135	26		38.9135	18		38.9135	16
38.9469	14		38.9469	13		38.9469	13		38.9469	22
38.9803	4		38.9803	9		38.9803	16		38.9803	15
39.0138	11		39.0138	12		39.0138	12		39.0138	17
39.0472	14		39.0472	18		39.0472	15		39.0472	18
39.0806	15		39.0806	14		39.0806	19		39.0806	16
39.114	13		39.114	17		39.114	24		39.114	17
39.1474	14		39.1474	16		39.1474	16		39.1474	18
39.1809	18		39.1809	16		39.1809	25		39.1809	18
39.2143	14		39.2143	19		39.2143	19		39.2143	24
39.2477	9		39.2477	8		39.2477	9		39.2477	34
39.2811	13		39.2811	17		39.2811	22		39.2811	28
39.3146	12		39.3146	17		39.3146	9		39.3146	23
39.348	7		39.348	14		39.348	12		39.348	16
39.3814	16		39.3814	13		39.3814	22		39.3814	21
39.4148	21		39.4148	8		39.4148	15		39.4148	23
39.4482	15		39.4482	15		39.4482	14		39.4482	25
39.4817	22		39.4817	22		39.4817	17		39.4817	21
39.5151	14		39.5151	17		39.5151	19		39.5151	23
39.5485	12		39.5485	21		39.5485	22		39.5485	31
39.5819	6		39.5819	22		39.5819	17		39.5819	37
39.6154	16		39.6154	18		39.6154	17		39.6154	38
39.6488	16		39.6488	15		39.6488	24		39.6488	54
39.6822	14		39.6822	18		39.6822	37		39.6822	74
39.7156	14		39.7156	31		39.7156	42		39.7156	76
39.7491	13		39.7491	26		39.7491	34		39.7491	97
39.7825	25		39.7825	13		39.7825	49		39.7825	102
39.8159	23		39.8159	16		39.8159	47		39.8159	124
39.8493	19		39.8493	26		39.8493	84		39.8493	162
39.8827	26		39.8827	45		39.8827	59		39.8827	136
39.9162	25		39.9162	50		39.9162	89		39.9162	155
39.9496	34		39.9496	83		39.9496	104		39.9496	142
39.983	53		39.983	100		39.983	112		39.983	149
40.0164	77		40.0164	114		40.0164	121		40.0164	126
40.0499	80		40.0499	98		40.0499	118		40.0499	122
40.0833	100		40.0833	79		40.0833	117		40.0833	106
40.1167	110		40.1167	89		40.1167	135		40.1167	99
40.1501	112		40.1501	66		40.1501	105		40.1501	77
40.1835	94		40.1835	49		40.1835	109		40.1835	54
40.217	91		40.217	52		40.217	70		40.217	58
40.2504	62		40.2504	18		40.2504	73		40.2504	39
40.2838	46		40.2838	21		40.2838	65		40.2838	37
40.3172	44		40.3172	26		40.3172	58		40.3172	27
40.3507	37		40.3507	15		40.3507	44		40.3507	33
40.3841	26		40.3841	21		40.3841	40		40.3841	31
40.4175	22		40.4175	19		40.4175	27		40.4175	23
40.4509	18		40.4509	29		40.4509	29		40.4509	27
40.4843	15		40.4843	21		40.4843	28		40.4843	32
40.5178	13		40.5178	15		40.5178	13		40.5178	24
40.5512	16		40.5512	16		40.5512	12		40.5512	16
40.5846	23		40.5846	35		40.5846	18		40.5846	22
40.618	13		40.618	15		40.618	21		40.618	33
40.6515	12		40.6515	13		40.6515	18		40.6515	22
40.6849	17		40.6849	15		40.6849	16		40.6849	22
40.7183	21		40.7183	16		40.7183	17		40.7183	26
40.7517	17		40.7517	11		40.7517	27		40.7517	24
40.7851	12		40.7851	15		40.7851	15		40.7851	26
40.8186	17		40.8186	19		40.8186	9		40.8186	18
40.852	8		40.852	16		40.852	15		40.852	22
40.8854	11		40.8854	21		40.8854	19		40.8854	29
40.9188	6		40.9188	24		40.9188	18		40.9188	31
40.9523	7		40.9523	7		40.9523	13		40.9523	15
40.9857	9		40.9857	14		40.9857	13		40.9857	24
41.0191	12		41.0191	19		41.0191	17		41.0191	16
41.0525	9		41.0525	15		41.0525	12		41.0525	27
41.086	25		41.086	15		41.086	16		41.086	24
41.1194	11		41.1194	14		41.1194	15		41.1194	18
41.1528	21		41.1528	17		41.1528	13		41.1528	17
41.1862	19		41.1862	17		41.1862	9		41.1862	15
41.2196	8		41.2196	17		41.2196	16		41.2196	17
41.2531	18		41.2531	16		41.2531	19		41.2531	26
41.2865	23		41.2865	13		41.2865	15		41.2865	32
41.3199	13		41.3199	18		41.3199	15		41.3199	14
41.3533	13		41.3533	21		41.3533	16		41.3533	15
41.3868	13		41.3868	19		41.3868	17		41.3868	17
41.4202	9		41.4202	13		41.4202	21		41.4202	23
41.4536	16		41.4536	16		41.4536	16		41.4536	13
41.487	23		41.487	19		41.487	9		41.487	24
41.5204	13		41.5204	11		41.5204	15		41.5204	18
41.5539	16		41.5539	14		41.5539	13		41.5539	22
41.5873	12		41.5873	14		41.5873	22		41.5873	32
41.6207	14		41.6207	29		41.6207	18		41.6207	28
41.6541	18		41.6541	13		41.6541	17		41.6541	31
41.6876	11		41.6876	23		41.6876	26		41.6876	29
41.721	18		41.721	29		41.721	19		41.721	35
41.7544	16		41.7544	25		41.7544	34		41.7544	46
41.7878	19		41.7878	19		41.7878	25		41.7878	65
41.8212	22		41.8212	33		41.8212	31		41.8212	95
41.8547	22		41.8547	49		41.8547	48		41.8547	135
41.8881	32		41.8881	53		41.8881	43		41.8881	156
41.9215	35		41.9215	77		41.9215	50		41.9215	189
41.9549	56		41.9549	99		41.9549	42		41.9549	155
41.9884	57		41.9884	125		41.9884	48		41.9884	138
42.0218	65		42.0218	118		42.0218	62		42.0218	135
42.0552	83		42.0552	93		42.0552	57		42.0552	126
42.0886	100		42.0886	94		42.0886	60		42.0886	106
42.1221	91		42.1221	84		42.1221	71		42.1221	110
42.1555	83		42.1555	52		42.1555	56		42.1555	67
42.1889	76		42.1889	46		42.1889	66		42.1889	95
42.2223	54		42.2223	34		42.2223	53		42.2223	40
42.2557	42		42.2557	26		42.2557	47		42.2557	36
42.2892	29		42.2892	24		42.2892	42		42.2892	32
42.3226	21		42.3226	24		42.3226	42		42.3226	31
42.356	16		42.356	23		42.356	47		42.356	21
42.3894	17		42.3894	18		42.3894	37		42.3894	27
42.4229	16		42.4229	15		42.4229	26		42.4229	25
42.4563	17		42.4563	17		42.4563	19		42.4563	16
42.4897	9		42.4897	21		42.4897	26		42.4897	24
42.5231	14		42.5231	12		42.5231	16		42.5231	27
42.5565	19		42.5565	15		42.5565	16		42.5565	14
42.59	14		42.59	21		42.59	15		42.59	9
42.6234	16		42.6234	14		42.6234	9		42.6234	18
42.6568	18		42.6568	14		42.6568	16		42.6568	14
42.6902	15		42.6902	8		42.6902	14		42.6902	17
42.7237	8		42.7237	17		42.7237	11		42.7237	21
42.7571	7		42.7571	9		42.7571	6		42.7571	15
42.7905	21		42.7905	15		42.7905	7		42.7905	23
42.8239	12		42.8239	8		42.8239	14		42.8239	14
42.8573	7		42.8573	19		42.8573	12		42.8573	13
42.8908	12		42.8908	9		42.8908	16		42.8908	27
42.9242	8		42.9242	16		42.9242	11		42.9242	15
42.9576	19		42.9576	13		42.9576	14		42.9576	19
42.991	16		42.991	24		42.991	16		42.991	9
43.0245	15		43.0245	12		43.0245	12		43.0245	14
43.0579	8		43.0579	4		43.0579	13		43.0579	17
43.0913	9		43.0913	18		43.0913	13		43.0913	18
43.1247	13		43.1247	11		43.1247	12		43.1247	14
43.1581	14		43.1581	15		43.1581	17		43.1581	17
43.1916	6		43.1916	9		43.1916	14		43.1916	17
43.225	16		43.225	11		43.225	14		43.225	17
43.2584	14		43.2584	16		43.2584	14		43.2584	13
43.2918	14		43.2918	18		43.2918	11		43.2918	16
43.3253	6		43.3253	11		43.3253	8		43.3253	13
43.3587	13		43.3587	16		43.3587	5		43.3587	16
43.3921	11		43.3921	15		43.3921	13		43.3921	21
43.4255	15		43.4255	19		43.4255	15		43.4255	16
43.459	8		43.459	8		43.459	8		43.459	15
43.4924	17		43.4924	8		43.4924	15		43.4924	24
43.5258	13		43.5258	8		43.5258	11		43.5258	24
43.5592	12		43.5592	11		43.5592	9		43.5592	14
43.5926	13		43.5926	9		43.5926	14		43.5926	18
43.6261	9		43.6261	15		43.6261	21		43.6261	16
43.6595	6		43.6595	14		43.6595	17		43.6595	19
43.6929	18		43.6929	7		43.6929	8		43.6929	22
43.7263	13		43.7263	11		43.7263	8		43.7263	16
43.7598	5		43.7598	15		43.7598	18		43.7598	16
43.7932	14		43.7932	16		43.7932	13		43.7932	14
43.8266	13		43.8266	18		43.8266	11		43.8266	16
43.86	14		43.86	17		43.86	14		43.86	16
43.8934	12		43.8934	7		43.8934	15		43.8934	17
43.9269	12		43.9269	9		43.9269	13		43.9269	16
43.9603	14		43.9603	11		43.9603	23		43.9603	9
43.9937	15		43.9937	18		43.9937	9		43.9937	27
44.0271	9		44.0271	12		44.0271	13		44.0271	19
44.0606	17		44.0606	19		44.0606	15		44.0606	25
44.094	11		44.094	12		44.094	13		44.094	17
44.1274	7		44.1274	11		44.1274	16		44.1274	19
44.1608	6		44.1608	11		44.1608	5		44.1608	24
44.1942	11		44.1942	16		44.1942	11		44.1942	15
44.2277	11		44.2277	7		44.2277	7		44.2277	26
44.2611	9		44.2611	14		44.2611	26		44.2611	17
44.2945	15		44.2945	16		44.2945	11		44.2945	15
44.3279	5		44.3279	16		44.3279	6		44.3279	16
44.3614	9		44.3614	17		44.3614	7		44.3614	18
44.3948	23		44.3948	14		44.3948	15		44.3948	15
44.4282	14		44.4282	18		44.4282	12		44.4282	19
44.4616	8		44.4616	17		44.4616	12		44.4616	15
44.4951	15		44.4951	14		44.4951	6		44.4951	24
44.5285	15		44.5285	18		44.5285	17		44.5285	25
44.5619	11		44.5619	8		44.5619	14		44.5619	21
44.5953	13		44.5953	18		44.5953	16		44.5953	18
44.6287	14		44.6287	16		44.6287	8		44.6287	21
44.6622	9		44.6622	14		44.6622	16		44.6622	15
44.6956	9		44.6956	21		44.6956	17		44.6956	14
44.729	21		44.729	14		44.729	15		44.729	27
44.7624	18		44.7624	18		44.7624	3		44.7624	19
44.7959	8		44.7959	11		44.7959	18		44.7959	8
44.8293	14		44.8293	16		44.8293	16		44.8293	16
44.8627	16		44.8627	6		44.8627	18		44.8627	17
44.8961	14		44.8961	16		44.8961	11		44.8961	18
44.9295	5		44.9295	14		44.9295	15		44.9295	25
44.963	13		44.963	11		44.963	6		44.963	14
44.9964	15		44.9964	19		44.9964	19		44.9964	19
45.0298	15		45.0298	15		45.0298	18		45.0298	21
45.0632	12		45.0632	8		45.0632	15		45.0632	21
45.0967	13		45.0967	21		45.0967	12		45.0967	25
45.1301	13		45.1301	16		45.1301	17		45.1301	18
45.1635	14		45.1635	16		45.1635	22		45.1635	12
45.1969	14		45.1969	17		45.1969	16		45.1969	17
45.2303	18		45.2303	14		45.2303	11		45.2303	19
45.2638	15		45.2638	16		45.2638	16		45.2638	12
45.2972	14		45.2972	12		45.2972	18		45.2972	21
45.3306	9		45.3306	15		45.3306	12		45.3306	18
45.364	13		45.364	14		45.364	16		45.364	21
45.3975	17		45.3975	21		45.3975	11		45.3975	19
45.4309	8		45.4309	14		45.4309	17		45.4309	11
45.4643	5		45.4643	14		45.4643	12		45.4643	11
45.4977	15		45.4977	14		45.4977	8		45.4977	23
45.5311	12		45.5311	18		45.5311	7		45.5311	14
45.5646	8		45.5646	16		45.5646	19		45.5646	18
45.598	15		45.598	11		45.598	23		45.598	16
45.6314	17		45.6314	15		45.6314	14		45.6314	15
45.6648	11		45.6648	15		45.6648	12		45.6648	21
45.6983	13		45.6983	26		45.6983	16		45.6983	15
45.7317	13		45.7317	15		45.7317	18		45.7317	29
45.7651	9		45.7651	8		45.7651	13		45.7651	31
45.7985	11		45.7985	13		45.7985	15		45.7985	23
45.832	13		45.832	12		45.832	8		45.832	23
45.8654	15		45.8654	22		45.8654	14		45.8654	26
45.8988	11		45.8988	12		45.8988	12		45.8988	26
45.9322	16		45.9322	14		45.9322	16		45.9322	32
45.9656	15		45.9656	21		45.9656	18		45.9656	36
45.9991	9		45.9991	11		45.9991	14		45.9991	27
46.0325	14		46.0325	14		46.0325	21		46.0325	22
46.0659	7		46.0659	12		46.0659	9		46.0659	29
46.0993	15		46.0993	25		46.0993	15		46.0993	44
46.1328	9		46.1328	17		46.1328	17		46.1328	33
46.1662	18		46.1662	9		46.1662	19		46.1662	44
46.1996	15		46.1996	18		46.1996	29		46.1996	49
46.233	15		46.233	17		46.233	16		46.233	39
46.2664	12		46.2664	24		46.2664	16		46.2664	40
46.2999	16		46.2999	17		46.2999	35		46.2999	44
46.3333	19		46.3333	24		46.3333	22		46.3333	49
46.3667	15		46.3667	27		46.3667	22		46.3667	54
46.4001	24		46.4001	23		46.4001	31		46.4001	35
46.4336	14		46.4336	21		46.4336	21		46.4336	44
46.467	21		46.467	13		46.467	37		46.467	39
46.5004	17		46.5004	17		46.5004	26		46.5004	18
46.5338	23		46.5338	29		46.5338	35		46.5338	46
46.5672	22		46.5672	28		46.5672	31		46.5672	28
46.6007	25		46.6007	32		46.6007	19		46.6007	27
46.6341	15		46.6341	35		46.6341	23		46.6341	34
46.6675	22		46.6675	37		46.6675	16		46.6675	23
46.7009	16		46.7009	22		46.7009	17		46.7009	23
46.7344	33		46.7344	23		46.7344	23		46.7344	19
46.7678	32		46.7678	19		46.7678	23		46.7678	23
46.8012	18		46.8012	26		46.8012	19		46.8012	17
46.8346	14		46.8346	9		46.8346	17		46.8346	17
46.8681	17		46.8681	19		46.8681	13		46.8681	22
46.9015	14		46.9015	16		46.9015	18		46.9015	11
46.9349	22		46.9349	9		46.9349	6		46.9349	12
46.9683	21		46.9683	18		46.9683	16		46.9683	17
47.0017	18		47.0017	14		47.0017	16		47.0017	24
47.0352	9		47.0352	23		47.0352	16		47.0352	19
47.0686	14		47.0686	11		47.0686	11		47.0686	12
47.102	12		47.102	8		47.102	16		47.102	26
47.1354	16		47.1354	13		47.1354	13		47.1354	9
47.1689	14		47.1689	16		47.1689	13		47.1689	22
47.2023	15		47.2023	12		47.2023	19		47.2023	22
47.2357	12		47.2357	21		47.2357	16		47.2357	18
47.2691	16		47.2691	17		47.2691	13		47.2691	14
47.3025	16		47.3025	13		47.3025	16		47.3025	19
47.336	8		47.336	12		47.336	14		47.336	17
47.3694	13		47.3694	15		47.3694	16		47.3694	19
47.4028	21		47.4028	14		47.4028	23		47.4028	22
47.4362	11		47.4362	5		47.4362	16		47.4362	22
47.4697	12		47.4697	7		47.4697	15		47.4697	23
47.5031	14		47.5031	8		47.5031	5		47.5031	17
47.5365	17		47.5365	9		47.5365	12		47.5365	18
47.5699	12		47.5699	13		47.5699	11		47.5699	15
47.6033	12		47.6033	14		47.6033	14		47.6033	9
47.6368	18		47.6368	15		47.6368	16		47.6368	22
47.6702	19		47.6702	18		47.6702	11		47.6702	5
47.7036	9		47.7036	9		47.7036	18		47.7036	19
47.737	17		47.737	11		47.737	8		47.737	21
47.7705	14		47.7705	7		47.7705	15		47.7705	25
47.8039	17		47.8039	12		47.8039	16		47.8039	17
47.8373	12		47.8373	12		47.8373	15		47.8373	18
47.8707	8		47.8707	6		47.8707	13		47.8707	21
47.9041	5		47.9041	18		47.9041	15		47.9041	17
47.9376	8		47.9376	12		47.9376	14		47.9376	11
47.971	15		47.971	9		47.971	16		47.971	8
48.0044	11		48.0044	16		48.0044	7		48.0044	26
48.0378	6		48.0378	16		48.0378	7		48.0378	17
48.0713	13		48.0713	18		48.0713	9		48.0713	13
48.1047	7		48.1047	3		48.1047	18		48.1047	15
48.1381	19		48.1381	12		48.1381	11		48.1381	19
48.1715	9		48.1715	15		48.1715	12		48.1715	17
48.205	11		48.205	12		48.205	12		48.205	13
48.2384	7		48.2384	9		48.2384	12		48.2384	17
48.2718	4		48.2718	9		48.2718	14		48.2718	18
48.3052	6		48.3052	16		48.3052	14		48.3052	13
48.3386	13		48.3386	15		48.3386	7		48.3386	15
48.3721	13		48.3721	13		48.3721	12		48.3721	18
48.4055	18		48.4055	7		48.4055	11		48.4055	23
48.4389	7		48.4389	7		48.4389	13		48.4389	16
48.4723	13		48.4723	18		48.4723	15		48.4723	23
48.5058	9		48.5058	14		48.5058	9		48.5058	15
48.5392	17		48.5392	14		48.5392	12		48.5392	18
48.5726	11		48.5726	16		48.5726	16		48.5726	22
48.606	11		48.606	9		48.606	7		48.606	28
48.6394	11		48.6394	15		48.6394	16		48.6394	14
48.6729	13		48.6729	16		48.6729	17		48.6729	7
48.7063	12		48.7063	14		48.7063	14		48.7063	17
48.7397	12		48.7397	17		48.7397	9		48.7397	13
48.7731	12		48.7731	15		48.7731	14		48.7731	21
48.8066	7		48.8066	12		48.8066	15		48.8066	17
48.84	13		48.84	11		48.84	16		48.84	19
48.8734	16		48.8734	16		48.8734	14		48.8734	17
48.9068	12		48.9068	21		48.9068	16		48.9068	26
48.9402	9		48.9402	22		48.9402	12		48.9402	27
48.9737	11		48.9737	15		48.9737	11		48.9737	17
49.0071	5		49.0071	7		49.0071	18		49.0071	23
49.0405	7		49.0405	6		49.0405	9		49.0405	13
49.0739	13		49.0739	22		49.0739	7		49.0739	25
49.1074	11		49.1074	16		49.1074	8		49.1074	13
49.1408	13		49.1408	12		49.1408	23		49.1408	12
49.1742	8		49.1742	11		49.1742	12		49.1742	19
49.2076	15		49.2076	12		49.2076	7		49.2076	21
49.2411	8		49.2411	14		49.2411	14		49.2411	25
49.2745	12		49.2745	18		49.2745	9		49.2745	15
49.3079	9		49.3079	19		49.3079	15		49.3079	13
49.3413	16		49.3413	15		49.3413	14		49.3413	24
49.3747	15		49.3747	22		49.3747	11		49.3747	9
49.4082	16		49.4082	18		49.4082	13		49.4082	21
49.4416	13		49.4416	12		49.4416	11		49.4416	22
49.475	12		49.475	21		49.475	16		49.475	16
49.5084	6		49.5084	12		49.5084	14		49.5084	21
49.5419	11		49.5419	13		49.5419	9		49.5419	26
49.5753	18		49.5753	17		49.5753	12		49.5753	15
49.6087	13		49.6087	14		49.6087	16		49.6087	18
49.6421	14		49.6421	13		49.6421	12		49.6421	13
49.6755	17		49.6755	14		49.6755	17		49.6755	14
49.709	8		49.709	9		49.709	9		49.709	14
49.7424	14		49.7424	14		49.7424	7		49.7424	16
49.7758	19		49.7758	11		49.7758	15		49.7758	16
49.8092	17		49.8092	15		49.8092	15		49.8092	16
49.8427	15		49.8427	16		49.8427	6		49.8427	14
49.8761	18		49.8761	13		49.8761	19		49.8761	24
49.9095	8		49.9095	14		49.9095	9		49.9095	23
49.9429	21		49.9429	16		49.9429	12		49.9429	24
49.9763	8		49.9763	12		49.9763	12		49.9763	23
50.0098	8		50.0098	15		50.0098	18		50.0098	11
50.0432	15		50.0432	21		50.0432	13		50.0432	13
50.0766	12		50.0766	12		50.0766	15		50.0766	18
50.11	13		50.11	12		50.11	15		50.11	15
50.1435	13		50.1435	14		50.1435	15		50.1435	19
50.1769	13		50.1769	14		50.1769	5		50.1769	16
50.2103	12		50.2103	16		50.2103	12		50.2103	25
50.2437	14		50.2437	16		50.2437	12		50.2437	22
50.2771	14		50.2771	17		50.2771	12		50.2771	9
50.3106	9		50.3106	8		50.3106	15		50.3106	27
50.344	15		50.344	17		50.344	14		50.344	12
50.3774	8		50.3774	18		50.3774	16		50.3774	17
50.4108	15		50.4108	8		50.4108	11		50.4108	15
50.4443	15		50.4443	12		50.4443	7		50.4443	17
50.4777	8		50.4777	18		50.4777	8		50.4777	16
50.5111	14		50.5111	7		50.5111	7		50.5111	24
50.5445	15		50.5445	14		50.5445	16		50.5445	21
50.578	16		50.578	19		50.578	8		50.578	25
50.6114	12		50.6114	19		50.6114	17		50.6114	16
50.6448	12		50.6448	9		50.6448	17		50.6448	18
50.6782	6		50.6782	22		50.6782	14		50.6782	21
50.7116	8		50.7116	14		50.7116	13		50.7116	16
50.7451	12		50.7451	21		50.7451	16		50.7451	24
50.7785	14		50.7785	7		50.7785	9		50.7785	17
50.8119	11		50.8119	19		50.8119	26		50.8119	19
50.8453	9		50.8453	16		50.8453	14		50.8453	12
50.8788	11		50.8788	11		50.8788	16		50.8788	7
50.9122	14		50.9122	15		50.9122	12		50.9122	17
50.9456	11		50.9456	17		50.9456	9		50.9456	16
50.979	13		50.979	11		50.979	14		50.979	25
51.0124	13		51.0124	16		51.0124	17		51.0124	16
51.0459	7		51.0459	11		51.0459	8		51.0459	18
51.0793	11		51.0793	8		51.0793	13		51.0793	23
51.1127	17		51.1127	24		51.1127	17		51.1127	19
51.1461	11		51.1461	14		51.1461	16		51.1461	27
51.1796	8		51.1796	13		51.1796	15		51.1796	15
51.213	9		51.213	13		51.213	17		51.213	23
51.2464	12		51.2464	17		51.2464	6		51.2464	16
51.2798	15		51.2798	18		51.2798	14		51.2798	17
51.3132	11		51.3132	15		51.3132	17		51.3132	19
51.3467	11		51.3467	15		51.3467	13		51.3467	14
51.3801	14		51.3801	12		51.3801	14		51.3801	12
51.4135	14		51.4135	19		51.4135	9		51.4135	24
51.4469	7		51.4469	11		51.4469	11		51.4469	18
51.4804	15		51.4804	13		51.4804	13		51.4804	23
51.5138	17		51.5138	6		51.5138	17		51.5138	15
51.5472	11		51.5472	11		51.5472	8		51.5472	22
51.5806	12		51.5806	13		51.5806	12		51.5806	14
51.6141	14		51.6141	12		51.6141	17		51.6141	19
51.6475	15		51.6475	19		51.6475	14		51.6475	16
51.6809	9		51.6809	15		51.6809	11		51.6809	21
51.7143	12		51.7143	9		51.7143	12		51.7143	18
51.7477	13		51.7477	9		51.7477	17		51.7477	13
51.7812	9		51.7812	14		51.7812	17		51.7812	11
51.8146	15		51.8146	18		51.8146	15		51.8146	17
51.848	8		51.848	17		51.848	7		51.848	18
51.8814	9		51.8814	6		51.8814	15		51.8814	9
51.9149	9		51.9149	17		51.9149	7		51.9149	14
51.9483	12		51.9483	14		51.9483	11		51.9483	26
51.9817	13		51.9817	13		51.9817	12		51.9817	11
52.0151	13		52.0151	12		52.0151	8		52.0151	19
52.0485	9		52.0485	11		52.0485	11		52.0485	14
52.082	11		52.082	13		52.082	13		52.082	18
52.1154	12		52.1154	19		52.1154	6		52.1154	19
52.1488	14		52.1488	15		52.1488	9		52.1488	16
52.1822	8		52.1822	12		52.1822	15		52.1822	14
52.2157	17		52.2157	6		52.2157	14		52.2157	8
52.2491	16		52.2491	14		52.2491	7		52.2491	17
52.2825	11		52.2825	16		52.2825	14		52.2825	22
52.3159	7		52.3159	14		52.3159	13		52.3159	8
52.3493	11		52.3493	11		52.3493	8		52.3493	17
52.3828	11		52.3828	17		52.3828	16		52.3828	21
52.4162	13		52.4162	14		52.4162	11		52.4162	22
52.4496	12		52.4496	6		52.4496	12		52.4496	17
52.483	16		52.483	12		52.483	11		52.483	18
52.5165	8		52.5165	16		52.5165	8		52.5165	26
52.5499	8		52.5499	15		52.5499	17		52.5499	19
52.5833	12		52.5833	15		52.5833	7		52.5833	19
52.6167	13		52.6167	15		52.6167	6		52.6167	9
52.6502	15		52.6502	11		52.6502	8		52.6502	15
52.6836	4		52.6836	9		52.6836	15		52.6836	19
52.717	18		52.717	12		52.717	15		52.717	15
52.7504	14		52.7504	7		52.7504	13		52.7504	18
52.7838	8		52.7838	12		52.7838	13		52.7838	14
52.8173	21		52.8173	11		52.8173	9		52.8173	9
52.8507	21		52.8507	13		52.8507	13		52.8507	21
52.8841	14		52.8841	9		52.8841	13		52.8841	19
52.9175	8		52.9175	12		52.9175	8		52.9175	17
52.951	9		52.951	21		52.951	15		52.951	9
52.9844	9		52.9844	7		52.9844	15		52.9844	22
53.0178	14		53.0178	15		53.0178	11		53.0178	19
53.0512	6		53.0512	12		53.0512	9		53.0512	19
53.0846	13		53.0846	13		53.0846	11		53.0846	17
53.1181	11		53.1181	14		53.1181	18		53.1181	18
53.1515	7		53.1515	16		53.1515	14		53.1515	16
53.1849	15		53.1849	12		53.1849	23		53.1849	15
53.2183	14		53.2183	22		53.2183	11		53.2183	15
53.2518	11		53.2518	9		53.2518	15		53.2518	15
53.2852	11		53.2852	11		53.2852	12		53.2852	12
53.3186	14		53.3186	14		53.3186	13		53.3186	16
53.352	16		53.352	11		53.352	11		53.352	16
53.3854	13		53.3854	14		53.3854	16		53.3854	11
53.4189	13		53.4189	12		53.4189	13		53.4189	15
53.4523	11		53.4523	12		53.4523	9		53.4523	17
53.4857	15		53.4857	15		53.4857	13		53.4857	14
53.5191	14		53.5191	12		53.5191	17		53.5191	19
53.5526	9		53.5526	11		53.5526	12		53.5526	19
53.586	13		53.586	15		53.586	15		53.586	18
53.6194	13		53.6194	18		53.6194	14		53.6194	16
53.6528	14		53.6528	15		53.6528	16		53.6528	16
53.6862	9		53.6862	19		53.6862	14		53.6862	21
53.7197	11		53.7197	13		53.7197	11		53.7197	23
53.7531	9		53.7531	13		53.7531	15		53.7531	21
53.7865	9		53.7865	16		53.7865	11		53.7865	18
53.8199	11		53.8199	12		53.8199	16		53.8199	9
53.8534	12		53.8534	21		53.8534	22		53.8534	26
53.8868	18		53.8868	12		53.8868	8		53.8868	18
53.9202	17		53.9202	24		53.9202	14		53.9202	11
53.9536	12		53.9536	16		53.9536	11		53.9536	21
53.9871	12		53.9871	12		53.9871	11		53.9871	18
54.0205	14		54.0205	11		54.0205	16		54.0205	13
54.0539	9		54.0539	23		54.0539	17		54.0539	15
54.0873	15		54.0873	15		54.0873	15		54.0873	8
54.1207	13		54.1207	8		54.1207	11		54.1207	21
54.1542	14		54.1542	9		54.1542	14		54.1542	17
54.1876	6		54.1876	18		54.1876	12		54.1876	23
54.221	13		54.221	14		54.221	11		54.221	18
54.2544	11		54.2544	12		54.2544	12		54.2544	11
54.2879	11		54.2879	13		54.2879	12		54.2879	13
54.3213	13		54.3213	18		54.3213	18		54.3213	21
54.3547	11		54.3547	16		54.3547	13		54.3547	13
54.3881	11		54.3881	21		54.3881	9		54.3881	23
54.4215	17		54.4215	15		54.4215	18		54.4215	26
54.455	12		54.455	13		54.455	18		54.455	22
54.4884	8		54.4884	14		54.4884	14		54.4884	26
54.5218	19		54.5218	15		54.5218	14		54.5218	27
54.5552	11		54.5552	18		54.5552	18		54.5552	19
54.5887	18		54.5887	26		54.5887	8		54.5887	23
54.6221	22		54.6221	11		54.6221	16		54.6221	16
54.6555	6		54.6555	14		54.6555	17		54.6555	15
54.6889	9		54.6889	11		54.6889	15		54.6889	21
54.7223	15		54.7223	14		54.7223	12		54.7223	17
54.7558	6		54.7558	12		54.7558	12		54.7558	26
54.7892	17		54.7892	14		54.7892	24		54.7892	18
54.8226	15		54.8226	16		54.8226	18		54.8226	13
54.856	19		54.856	14		54.856	8		54.856	11
54.8895	6		54.8895	16		54.8895	15		54.8895	19
54.9229	13		54.9229	19		54.9229	13		54.9229	5
54.9563	9		54.9563	17		54.9563	7		54.9563	21
54.9897	17		54.9897	14		54.9897	21		54.9897	17
55.0232	5		55.0232	17		55.0232	7		55.0232	15
55.0566	16		55.0566	14		55.0566	18		55.0566	18
55.09	13		55.09	24		55.09	14		55.09	9
55.1234	18		55.1234	21		55.1234	18		55.1234	17
55.1568	12		55.1568	11		55.1568	15		55.1568	23
55.1903	9		55.1903	13		55.1903	14		55.1903	12
55.2237	17		55.2237	7		55.2237	6		55.2237	15
55.2571	13		55.2571	11		55.2571	16		55.2571	12
55.2905	13		55.2905	24		55.2905	12		55.2905	16
55.324	11		55.324	21		55.324	14		55.324	19
55.3574	9		55.3574	19		55.3574	14		55.3574	14
55.3908	6		55.3908	7		55.3908	14		55.3908	16
55.4242	9		55.4242	16		55.4242	9		55.4242	16
55.4576	5		55.4576	16		55.4576	13		55.4576	23
55.4911	11		55.4911	9		55.4911	13		55.4911	21
55.5245	11		55.5245	12		55.5245	14		55.5245	17
55.5579	17		55.5579	13		55.5579	12		55.5579	16
55.5913	13		55.5913	13		55.5913	14		55.5913	19
55.6248	11		55.6248	16		55.6248	19		55.6248	19
55.6582	15		55.6582	16		55.6582	8		55.6582	15
55.6916	12		55.6916	19		55.6916	16		55.6916	21
55.725	21		55.725	16		55.725	19		55.725	25
55.7584	13		55.7584	11		55.7584	15		55.7584	21
55.7919	15		55.7919	12		55.7919	13		55.7919	12
55.8253	12		55.8253	16		55.8253	15		55.8253	16
55.8587	11		55.8587	12		55.8587	8		55.8587	14
55.8921	13		55.8921	21		55.8921	15		55.8921	14
55.9256	5		55.9256	16		55.9256	19		55.9256	7
55.959	11		55.959	8		55.959	12		55.959	22
55.9924	15		55.9924	14		55.9924	14		55.9924	12
56.0258	12		56.0258	4		56.0258	15		56.0258	15
56.0592	16		56.0592	21		56.0592	14		56.0592	22
56.0927	19		56.0927	12		56.0927	16		56.0927	16
56.1261	17		56.1261	18		56.1261	18		56.1261	15
56.1595	12		56.1595	19		56.1595	13		56.1595	15
56.1929	18		56.1929	15		56.1929	15		56.1929	18
56.2264	2		56.2264	9		56.2264	6		56.2264	16
56.2598	7		56.2598	15		56.2598	12		56.2598	18
56.2932	13		56.2932	22		56.2932	8		56.2932	26
56.3266	12		56.3266	25		56.3266	14		56.3266	15
56.3601	9		56.3601	12		56.3601	8		56.3601	12
56.3935	11		56.3935	14		56.3935	8		56.3935	17
56.4269	15		56.4269	13		56.4269	12		56.4269	11
56.4603	12		56.4603	17		56.4603	13		56.4603	18
56.4937	9		56.4937	9		56.4937	21		56.4937	18
56.5272	15		56.5272	12		56.5272	12		56.5272	19
56.5606	17		56.5606	21		56.5606	21		56.5606	18
56.594	13		56.594	12		56.594	18		56.594	19
56.6274	9		56.6274	14		56.6274	16		56.6274	18
56.6609	14		56.6609	7		56.6609	13		56.6609	17
56.6943	17		56.6943	17		56.6943	17		56.6943	19
56.7277	16		56.7277	15		56.7277	14		56.7277	13
56.7611	13		56.7611	16		56.7611	12		56.7611	9
56.7945	12		56.7945	17		56.7945	9		56.7945	13
56.828	11		56.828	12		56.828	14		56.828	17
56.8614	15		56.8614	12		56.8614	13		56.8614	17
56.8948	14		56.8948	12		56.8948	14		56.8948	15
56.9282	8		56.9282	13		56.9282	13		56.9282	9
56.9617	15		56.9617	7		56.9617	21		56.9617	16
56.9951	16		56.9951	12		56.9951	22		56.9951	25
57.0285	13		57.0285	18		57.0285	26		57.0285	19
57.0619	8		57.0619	11		57.0619	14		57.0619	14
57.0953	19		57.0953	14		57.0953	13		57.0953	13
57.1288	9		57.1288	14		57.1288	16		57.1288	14
57.1622	7		57.1622	22		57.1622	13		57.1622	22
57.1956	15		57.1956	14		57.1956	18		57.1956	22
57.229	13		57.229	15		57.229	16		57.229	18
57.2625	13		57.2625	17		57.2625	13		57.2625	14
57.2959	19		57.2959	9		57.2959	13		57.2959	15
57.3293	8		57.3293	7		57.3293	19		57.3293	19
57.3627	22		57.3627	11		57.3627	15		57.3627	15
57.3962	26		57.3962	17		57.3962	12		57.3962	23
57.4296	12		57.4296	9		57.4296	12		57.4296	13
57.463	9		57.463	12		57.463	14		57.463	17
57.4964	11		57.4964	21		57.4964	7		57.4964	13
57.5298	16		57.5298	14		57.5298	12		57.5298	22
57.5633	14		57.5633	19		57.5633	12		57.5633	13
57.5967	13		57.5967	13		57.5967	18		57.5967	15
57.6301	11		57.6301	7		57.6301	15		57.6301	14
57.6635	14		57.6635	21		57.6635	22		57.6635	22
57.697	16		57.697	25		57.697	19		57.697	24
57.7304	16		57.7304	16		57.7304	17		57.7304	13
57.7638	11		57.7638	15		57.7638	14		57.7638	16
57.7972	21		57.7972	14		57.7972	21		57.7972	26
57.8306	11		57.8306	7		57.8306	16		57.8306	25
57.8641	12		57.8641	14		57.8641	14		57.8641	16
57.8975	16		57.8975	17		57.8975	18		57.8975	19
57.9309	11		57.9309	17		57.9309	13		57.9309	14
57.9643	18		57.9643	14		57.9643	18		57.9643	27
57.9978	13		57.9978	17		57.9978	17		57.9978	25
58.0312	17		58.0312	17		58.0312	14		58.0312	35
58.0646	13		58.0646	21		58.0646	13		58.0646	36
58.098	12		58.098	21		58.098	7		58.098	24
58.1314	18		58.1314	22		58.1314	13		58.1314	33
58.1649	9		58.1649	16		58.1649	15		58.1649	17
58.1983	11		58.1983	17		58.1983	17		58.1983	28
58.2317	17		58.2317	32		58.2317	23		58.2317	23
58.2651	24		58.2651	19		58.2651	24		58.2651	38
58.2986	11		58.2986	9		58.2986	12		58.2986	21
58.332	24		58.332	22		58.332	17		58.332	26
58.3654	25		58.3654	13		58.3654	17		58.3654	22
58.3988	18		58.3988	14		58.3988	13		58.3988	31
58.4322	11		58.4322	13		58.4322	15		58.4322	19
58.4657	18		58.4657	8		58.4657	16		58.4657	22
58.4991	13		58.4991	12		58.4991	13		58.4991	21
58.5325	16		58.5325	24		58.5325	18		58.5325	27
58.5659	8		58.5659	22		58.5659	15		58.5659	37
58.5994	16		58.5994	7		58.5994	27		58.5994	28
58.6328	13		58.6328	14		58.6328	19		58.6328	21
58.6662	14		58.6662	13		58.6662	17		58.6662	21
58.6996	18		58.6996	19		58.6996	15		58.6996	27
58.7331	13		58.7331	18		58.7331	19		58.7331	28
58.7665	16		58.7665	26		58.7665	9		58.7665	24
58.7999	19		58.7999	15		58.7999	12		58.7999	21
58.8333	17		58.8333	21		58.8333	16		58.8333	18
58.8667	14		58.8667	23		58.8667	12		58.8667	22
58.9002	19		58.9002	19		58.9002	13		58.9002	19
58.9336	22		58.9336	26		58.9336	19		58.9336	24
58.967	22		58.967	24		58.967	17		58.967	31
59.0004	8		59.0004	14		59.0004	23		59.0004	18
59.0339	11		59.0339	28		59.0339	14		59.0339	25
59.0673	28		59.0673	16		59.0673	12		59.0673	26
59.1007	14		59.1007	15		59.1007	19		59.1007	21
59.1341	17		59.1341	27		59.1341	15		59.1341	26
59.1675	19		59.1675	27		59.1675	15		59.1675	19
59.201	13		59.201	15		59.201	23		59.201	24
59.2344	13		59.2344	18		59.2344	16		59.2344	24
59.2678	8		59.2678	22		59.2678	17		59.2678	27
59.3012	23		59.3012	19		59.3012	16		59.3012	16
59.3347	11		59.3347	19		59.3347	15		59.3347	24
59.3681	13		59.3681	18		59.3681	22		59.3681	18
59.4015	18		59.4015	23		59.4015	14		59.4015	18
59.4349	12		59.4349	22		59.4349	17		59.4349	25
59.4683	21		59.4683	24		59.4683	25		59.4683	17
59.5018	18		59.5018	18		59.5018	17		59.5018	23
59.5352	16		59.5352	19		59.5352	17		59.5352	31
59.5686	16		59.5686	23		59.5686	16		59.5686	19
59.602	11		59.602	19		59.602	14		59.602	22
59.6355	11		59.6355	15		59.6355	17		59.6355	32
59.6689	9		59.6689	18		59.6689	8		59.6689	24
59.7023	15		59.7023	13		59.7023	13		59.7023	29
59.7357	12		59.7357	21		59.7357	23		59.7357	18
59.7692	17		59.7692	22		59.7692	16		59.7692	22
59.8026	13		59.8026	13		59.8026	14		59.8026	24
59.836	18		59.836	18		59.836	13		59.836	15
59.8694	11		59.8694	11		59.8694	24		59.8694	22
59.9028	15		59.9028	21		59.9028	16		59.9028	18
59.9363	8		59.9363	17		59.9363	13		59.9363	33
59.9697	14		59.9697	18		59.9697	14		59.9697	24
60.0031	12		60.0031	11		60.0031	13		60.0031	23
60.0365	17		60.0365	16		60.0365	15		60.0365	22
60.07	18		60.07	14		60.07	19		60.07	25
60.1034	12		60.1034	13		60.1034	9		60.1034	25
60.1368	13		60.1368	18		60.1368	17		60.1368	18
60.1702	21		60.1702	14		60.1702	16		60.1702	24
60.2036	6		60.2036	15		60.2036	17		60.2036	26
60.2371	19		60.2371	9		60.2371	12		60.2371	21
60.2705	7		60.2705	13		60.2705	18		60.2705	28
60.3039	16		60.3039	14		60.3039	12		60.3039	28
60.3373	22		60.3373	12		60.3373	14		60.3373	29
60.3708	14		60.3708	15		60.3708	19		60.3708	25
60.4042	17		60.4042	17		60.4042	14		60.4042	29
60.4376	15		60.4376	16		60.4376	18		60.4376	34
60.471	17		60.471	22		60.471	13		60.471	32
60.5044	13		60.5044	13		60.5044	17		60.5044	46
60.5379	5		60.5379	25		60.5379	12		60.5379	35
60.5713	15		60.5713	15		60.5713	14		60.5713	43
60.6047	22		60.6047	21		60.6047	16		60.6047	49
60.6381	6		60.6381	24		60.6381	22		60.6381	40
60.6716	15		60.6716	24		60.6716	17		60.6716	63
60.705	14		60.705	29		60.705	31		60.705	70
60.7384	16		60.7384	39		60.7384	18		60.7384	94
60.7718	17		60.7718	34		60.7718	33		60.7718	155
60.8052	17		60.8052	46		60.8052	24		60.8052	207
60.8387	26		60.8387	57		60.8387	33		60.8387	237
60.8721	35		60.8721	81		60.8721	46		60.8721	336
60.9055	37		60.9055	125		60.9055	48		60.9055	371
60.9389	52		60.9389	182		60.9389	43		60.9389	347
60.9724	58		60.9724	245		60.9724	59		60.9724	263
61.0058	78		61.0058	250		61.0058	54		61.0058	234
61.0392	100		61.0392	242		61.0392	55		61.0392	284
61.0726	105		61.0726	222		61.0726	50		61.0726	223
61.1061	95		61.1061	174		61.1061	64		61.1061	200
61.1395	73		61.1395	171		61.1395	91		61.1395	152
61.1729	75		61.1729	156		61.1729	76		61.1729	112
61.2063	70		61.2063	126		61.2063	71		61.2063	67
61.2397	67		61.2397	111		61.2397	75		61.2397	73
61.2732	54		61.2732	77		61.2732	76		61.2732	71
61.3066	50		61.3066	68		61.3066	52		61.3066	38
61.34	29		61.34	45		61.34	54		61.34	28
61.3734	23		61.3734	38		61.3734	47		61.3734	29
61.4069	23		61.4069	28		61.4069	56		61.4069	23
61.4403	14		61.4403	19		61.4403	29		61.4403	19
61.4737	15		61.4737	19		61.4737	25		61.4737	18
61.5071	8		61.5071	19		61.5071	33		61.5071	34
61.5405	18		61.5405	23		61.5405	28		61.5405	21
61.574	14		61.574	14		61.574	18		61.574	14
61.6074	13		61.6074	18		61.6074	26		61.6074	26
61.6408	21		61.6408	16		61.6408	19		61.6408	26
61.6742	16		61.6742	21		61.6742	12		61.6742	15
61.7077	15		61.7077	24		61.7077	15		61.7077	19
61.7411	16		61.7411	23		61.7411	12		61.7411	14
61.7745	9		61.7745	15		61.7745	14		61.7745	26
61.8079	13		61.8079	12		61.8079	12		61.8079	25
61.8413	14		61.8413	12		61.8413	12		61.8413	18
61.8748	21		61.8748	24		61.8748	11		61.8748	14
61.9082	11		61.9082	13		61.9082	8		61.9082	19
61.9416	11		61.9416	12		61.9416	24		61.9416	26
61.975	12		61.975	9		61.975	12		61.975	12
62.0085	11		62.0085	16		62.0085	11		62.0085	18
62.0419	12		62.0419	16		62.0419	15		62.0419	24
62.0753	11		62.0753	19		62.0753	12		62.0753	18
62.1087	14		62.1087	19		62.1087	17		62.1087	24
62.1422	13		62.1422	14		62.1422	9		62.1422	14
62.1756	7		62.1756	23		62.1756	12		62.1756	14
62.209	13		62.209	15		62.209	19		62.209	12
62.2424	16		62.2424	16		62.2424	14		62.2424	22
62.2758	12		62.2758	17		62.2758	14		62.2758	22
62.3093	22		62.3093	12		62.3093	16		62.3093	17
62.3427	12		62.3427	16		62.3427	11		62.3427	21
62.3761	12		62.3761	12		62.3761	24		62.3761	26
62.4095	17		62.4095	17		62.4095	18		62.4095	13
62.443	11		62.443	11		62.443	9		62.443	12
62.4764	18		62.4764	6		62.4764	21		62.4764	21
62.5098	16		62.5098	22		62.5098	17		62.5098	19
62.5432	11		62.5432	18		62.5432	8		62.5432	19
62.5766	27		62.5766	14		62.5766	17		62.5766	24
62.6101	15		62.6101	16		62.6101	11		62.6101	12
62.6435	11		62.6435	12		62.6435	12		62.6435	16
62.6769	18		62.6769	11		62.6769	18		62.6769	13
62.7103	16		62.7103	13		62.7103	14		62.7103	19
62.7438	6		62.7438	16		62.7438	8		62.7438	19
62.7772	14		62.7772	16		62.7772	13		62.7772	18
62.8106	14		62.8106	23		62.8106	22		62.8106	13
62.844	15		62.844	19		62.844	5		62.844	24
62.8774	9		62.8774	11		62.8774	15		62.8774	16
62.9109	18		62.9109	14		62.9109	16		62.9109	24
62.9443	12		62.9443	19		62.9443	12		62.9443	19
62.9777	17		62.9777	17		62.9777	7		62.9777	22
63.0111	14		63.0111	17		63.0111	14		63.0111	15
63.0446	7		63.0446	15		63.0446	15		63.0446	18
63.078	16		63.078	15		63.078	17		63.078	24
63.1114	17		63.1114	16		63.1114	15		63.1114	19
63.1448	17		63.1448	11		63.1448	11		63.1448	17
63.1782	18		63.1782	17		63.1782	14		63.1782	14
63.2117	14		63.2117	15		63.2117	14		63.2117	17
63.2451	12		63.2451	12		63.2451	16		63.2451	16
63.2785	11		63.2785	21		63.2785	14		63.2785	15
63.3119	13		63.3119	11		63.3119	12		63.3119	24
63.3454	15		63.3454	14		63.3454	14		63.3454	19
63.3788	14		63.3788	8		63.3788	21		63.3788	25
63.4122	8		63.4122	15		63.4122	12		63.4122	27
63.4456	14		63.4456	17		63.4456	15		63.4456	19
63.4791	12		63.4791	11		63.4791	19		63.4791	18
63.5125	12		63.5125	15		63.5125	16		63.5125	22
63.5459	13		63.5459	12		63.5459	16		63.5459	18
63.5793	4		63.5793	14		63.5793	15		63.5793	19
63.6127	13		63.6127	16		63.6127	4		63.6127	19
63.6462	15		63.6462	13		63.6462	11		63.6462	19
63.6796	17		63.6796	17		63.6796	16		63.6796	16
63.713	12		63.713	17		63.713	9		63.713	17
63.7464	12		63.7464	17		63.7464	11		63.7464	26
63.7799	17		63.7799	17		63.7799	13		63.7799	22
63.8133	12		63.8133	22		63.8133	12		63.8133	16
63.8467	12		63.8467	7		63.8467	18		63.8467	18
63.8801	23		63.8801	22		63.8801	14		63.8801	14
63.9135	9		63.9135	15		63.9135	15		63.9135	21
63.947	12		63.947	14		63.947	9		63.947	17
63.9804	9		63.9804	17		63.9804	17		63.9804	18
64.0138	24		64.0138	12		64.0138	12		64.0138	16
64.0472	14		64.0472	8		64.0472	11		64.0472	26
64.0807	12		64.0807	19		64.0807	13		64.0807	14
64.1141	12		64.1141	12		64.1141	15		64.1141	21
64.1475	9		64.1475	9		64.1475	15		64.1475	19
64.1809	14		64.1809	8		64.1809	17		64.1809	16
64.2143	11		64.2143	18		64.2143	18		64.2143	16
64.2478	6		64.2478	14		64.2478	12		64.2478	15
64.2812	14		64.2812	16		64.2812	13		64.2812	19
64.3146	8		64.3146	13		64.3146	16		64.3146	15
64.348	13		64.348	16		64.348	13		64.348	12
64.3815	11		64.3815	11		64.3815	17		64.3815	24
64.4149	17		64.4149	14		64.4149	13		64.4149	12
64.4483	17		64.4483	9		64.4483	21		64.4483	23
64.4817	9		64.4817	15		64.4817	23		64.4817	13
64.5152	11		64.5152	19					64.5152	12
64.5486	12		64.5486	21					64.5486	13
64.582	11		64.582	12					64.582	18
64.6154	17		64.6154	12					64.6154	15
64.6488	16		64.6488	18					64.6488	19
64.6823	13		64.6823	13					64.6823	18
64.7157	17		64.7157	12					64.7157	13
64.7491	9		64.7491	11					64.7491	14
64.7825	9		64.7825	14					64.7825	16
64.816	12		64.816	13					64.816	26
64.8494	11		64.8494	16					64.8494	14
64.8828	11		64.8828	13					64.8828	24
64.9162	5		64.9162	17					64.9162	23
64.9496	11		64.9496	12					64.9496	7
64.9831	12		64.9831	9					64.9831	16
65.0165	15		65.0165	14					65.0165	21
65.0499	13		65.0499	9					65.0499	7
65.0833	13		65.0833	11					65.0833	18
65.1168	7		65.1168	21					65.1168	23
65.1502	17		65.1502	22					65.1502	16
65.1836	6		65.1836	16					65.1836	16
65.217	9		65.217	9					65.217	19
65.2504	16		65.2504	15					65.2504	17
65.2839	11		65.2839	9					65.2839	22
65.3173	9		65.3173	11					65.3173	15
65.3507	15		65.3507	19					65.3507	17
65.3841	16		65.3841	12					65.3841	14
65.4176	15		65.4176	13					65.4176	26
65.451	9		65.451	19					65.451	13
65.4844	12		65.4844	12					65.4844	19
65.5178	17		65.5178	23
65.5512	6		65.5512	9
65.5847	15		65.5847	14
65.6181	14		65.6181	28
65.6515	15		65.6515	12
65.6849	16		65.6849	8
65.7184	9		65.7184	11
65.7518	15		65.7518	21
65.7852	11		65.7852	11
65.8186	15		65.8186	19
65.8521	13		65.8521	13
65.8855	17		65.8855	11
65.9189	14		65.9189	15
65.9523	15		65.9523	9
65.9857	23		65.9857	17
66.0192	12		66.0192	16
66.0526	14		66.0526	18
66.086	17		66.086	15
66.1194	9		66.1194	18
66.1529	18		66.1529	7
66.1863	9		66.1863	16
66.2197	15		66.2197	23
66.2531	19		66.2531	12
66.2865	14		66.2865	13
66.32	12		66.32	18
66.3534	14		66.3534	11
66.3868	12		66.3868	16
66.4202	8		66.4202	14
66.4537	15		66.4537	18
66.4871	6		66.4871	19
66.5205	15		66.5205	16
66.5539	16		66.5539	11
66.5873	13		66.5873	14
66.6208	13		66.6208	21
66.6542	13		66.6542	17
66.6876	13		66.6876	12
66.721	6		66.721	13
66.7545	21		66.7545	15
66.7879	13		66.7879	18
66.8213	6		66.8213	14
66.8547	12		66.8547	7
66.8882	16		66.8882	14
66.9216	16		66.9216	22
66.955	12		66.955	14
66.9884	6		66.9884	15
67.0218	15		67.0218	13
67.0553	19		67.0553	11
67.0887	12		67.0887	14
67.1221	16		67.1221	18
67.1555	14		67.1555	16
67.189	17		67.189	11
67.2224	11		67.2224	14
67.2558	15		67.2558	16
67.2892	22		67.2892	13
67.3226	15		67.3226	9
67.3561	9		67.3561	21
67.3895	15		67.3895	14
67.4229	5		67.4229	9
67.4563	9		67.4563	15
67.4898	9		67.4898	12
67.5232	19		67.5232	18
67.5566	15		67.5566	18
67.59	23		67.59	13
67.6234	13		67.6234	18
67.6569	17		67.6569	9
67.6903	13		67.6903	15
67.7237	17		67.7237	11
67.7571	13		67.7571	25
67.7906	16		67.7906	16
67.824	14		67.824	21
67.8574	16		67.8574	15
67.8908	14		67.8908	16
67.9243	16		67.9243	22
67.9577	12		67.9577	17
67.9911	15		67.9911	27
68.0245	19		68.0245	28
68.0579	29		68.0579	16
68.0914	23		68.0914	24
68.1248	23		68.1248	22
68.1582	23		68.1582	25
68.1916	25		68.1916	16
68.2251	15		68.2251	17
68.2585	17		68.2585	18
68.2919	19		68.2919	24
68.3253	19		68.3253	24
68.3587	13		68.3587	15
68.3922	15		68.3922	22
68.4256	16		68.4256	15
68.459	15		68.459	9
68.4924	16		68.4924	11
68.5259	14		68.5259	9
68.5593	12		68.5593	12
68.5927	15		68.5927	8
68.6261	6		68.6261	15
68.6595	17		68.6595	28
68.693	15		68.693	17
68.7264	17		68.7264	18
68.7598	14		68.7598	12
68.7932	9		68.7932	13
68.8267	4		68.8267	9
68.8601	7		68.8601	16
68.8935	8		68.8935	19
68.9269	14		68.9269	17
68.9603	16		68.9603	16
68.9938	18		68.9938	14
69.0272	22		69.0272	19
69.0606	8		69.0606	12
69.094	15		69.094	13
69.1275	4		69.1275	18
69.1609	14		69.1609	14
69.1943	19		69.1943	14
69.2277	19		69.2277	19
69.2612	14		69.2612	15
69.2946	14		69.2946	14
69.328	12		69.328	13
69.3614	8		69.3614	13
69.3948	19		69.3948	17
69.4283	12		69.4283	9
69.4617	13		69.4617	15
69.4951	19		69.4951	17
69.5285	9		69.5285	15
69.562	14		69.562	13
69.5954	12		69.5954	14
69.6288	6		69.6288	11
69.6622	17		69.6622	16
69.6956	13		69.6956	15
69.7291	14		69.7291	12
69.7625	12		69.7625	7
69.7959	16		69.7959	11
69.8293	12		69.8293	17
69.8628	7		69.8628	15
69.8962	19		69.8962	12
69.9296	11		69.9296	9
69.963	14		69.963	15
69.9964	8		69.9964	11
70.0299	11		70.0299	9
70.0633	17		70.0633	16
70.0967	13		70.0967	22
70.1301	18		70.1301	6
70.1636	14		70.1636	11
70.197	16		70.197	13
70.2304	7		70.2304	13
70.2638	9		70.2638	8
70.2973	7		70.2973	11
70.3307	8		70.3307	8
70.3641	7		70.3641	8
70.3975	15		70.3975	26
70.4309	7		70.4309	13
70.4644	13		70.4644	15
70.4978	16		70.4978	16
70.5312	14		70.5312	22
70.5646	13		70.5646	13
70.5981	9		70.5981	16
70.6315	13		70.6315	16
70.6649	7		70.6649	8
70.6983	16		70.6983	8
70.7317	9		70.7317	21
70.7652	15		70.7652	17
70.7986	7		70.7986	18
70.832	22		70.832	9
70.8654	11		70.8654	15
70.8989	14		70.8989	11
70.9323	16		70.9323	14
70.9657	15		70.9657	12
70.9991	8		70.9991	19
71.0325	11		71.0325	13
71.066	16		71.066	15
71.0994	13		71.0994	28
71.1328	17		71.1328	14
71.1662	12		71.1662	14
71.1997	12		71.1997	13
71.2331	11		71.2331	16
71.2665	13		71.2665	11
71.2999	14		71.2999	13
71.3333	15		71.3333	14
71.3668	8		71.3668	8
71.4002	9		71.4002	15
71.4336	9		71.4336	16
71.467	18		71.467	11
71.5005	9		71.5005	14
71.5339	13		71.5339	17
71.5673	8		71.5673	7
71.6007	14		71.6007	17
71.6342	12		71.6342	7
71.6676	8		71.6676	18
71.701	15		71.701	22
71.7344	17		71.7344	15
71.7678	13		71.7678	14
71.8013	13		71.8013	15
71.8347	16		71.8347	17
71.8681	12		71.8681	11
71.9015	16		71.9015	19
71.935	12		71.935	5
71.9684	11		71.9684	14
72.0018	12		72.0018	8
72.0352	13		72.0352	13
72.0686	18		72.0686	17
72.1021	8		72.1021	18
72.1355	8		72.1355	22
72.1689	19		72.1689	8
72.2023	17		72.2023	18
72.2358	9		72.2358	15
72.2692	12		72.2692	16
72.3026	16		72.3026	8
72.336	23		72.336	12
72.3694	17		72.3694	12
72.4029	13		72.4029	21
72.4363	17		72.4363	15
72.4697	13		72.4697	12
72.5031	15		72.5031	15
72.5366	12		72.5366	15
72.57	9		72.57	12
72.6034	12		72.6034	17
72.6368	13		72.6368	22
72.6703	14		72.6703	11
72.7037	8		72.7037	8
72.7371	19		72.7371	16
72.7705	6		72.7705	11
72.8039	12		72.8039	16
72.8374	14		72.8374	14
72.8708	9		72.8708	15
72.9042	7		72.9042	11
72.9376	6		72.9376	11
72.9711	16		72.9711	11
73.0045	9		73.0045	21
73.0379	8		73.0379	15
73.0713	17		73.0713	8
73.1047	14		73.1047	15
73.1382	15		73.1382	24
73.1716	12		73.1716	25
73.205	14		73.205	18
73.2384	15		73.2384	19
73.2719	15		73.2719	16
73.3053	11		73.3053	9
73.3387	12		73.3387	18
73.3721	15		73.3721	16
73.4055	6		73.4055	16
73.439	6		73.439	18
73.4724	13		73.4724	17
73.5058	14		73.5058	15
73.5392	12		73.5392	7
73.5727	11		73.5727	12
73.6061	11		73.6061	15
73.6395	17		73.6395	14
73.6729	9		73.6729	12
73.7063	9		73.7063	15
73.7398	25		73.7398	11
73.7732	8		73.7732	17
73.8066	15		73.8066	16
73.84	9		73.84	17
73.8735	14		73.8735	14
73.9069	15		73.9069	11
73.9403	12		73.9403	24
73.9737	18		73.9737	16
74.0072	11		74.0072	16
74.0406	7		74.0406	16
74.074	7		74.074	15
74.1074	14		74.1074	11
74.1408	14		74.1408	17
74.1743	18		74.1743	14
74.2077	15		74.2077	9
74.2411	12		74.2411	14
74.2745	15		74.2745	6
74.308	11		74.308	9
74.3414	7		74.3414	16
74.3748	14		74.3748	9
74.4082	19		74.4082	11
74.4416	12		74.4416	15
74.4751	12		74.4751	18
74.5085	23		74.5085	16
74.5419	8		74.5419	15
74.5753	11		74.5753	6
74.6088	16		74.6088	13
74.6422	16		74.6422	16
74.6756	16		74.6756	17
74.709	9		74.709	9
74.7424	19		74.7424	14
74.7759	14		74.7759	15
74.8093	12		74.8093	13
74.8427	12		74.8427	23
74.8761	13		74.8761	13
74.9096	22		74.9096	14
74.943	11		74.943	17
74.9764	9		74.9764	16
75.0098	5		75.0098	14
75.0433	15		75.0433	12
75.0767	9		75.0767	14
75.1101	12		75.1101	18
75.1435	8		75.1435	12
75.1769	12		75.1769	16
75.2104	18		75.2104	13
75.2438	5		75.2438	18
75.2772	8		75.2772	14
75.3106	18		75.3106	17
75.3441	24		75.3441	9
75.3775	24		75.3775	13
75.4109	14		75.4109	16
75.4443	13		75.4443	12
75.4777	11		75.4777	17
75.5112	15		75.5112	15
75.5446	16		75.5446	14
75.578	11		75.578	18
75.6114	11		75.6114	16
75.6449	24		75.6449	14
75.6783	9		75.6783	15
75.7117	8		75.7117	11
75.7451	14
75.7785	11
75.812	16
75.8454	12
75.8788	14
75.9122	11
75.9457	11
75.9791	23
76.0125	15
76.0459	16
76.0793	14
76.1128	7
76.1462	8
76.1796	11
76.213	14
76.2465	12
76.2799	8
76.3133	12
76.3467	19
76.3802	13
76.4136	12
76.447	12
76.4804	11
76.5138	13
76.5473	12
76.5807	19
76.6141	13
76.6475	22
76.681	18
76.7144	16
76.7478	23
76.7812	25
76.8146	21
76.8481	21
76.8815	31
76.9149	43
76.9483	48
76.9818	48
77.0152	53
77.0486	55
77.082	54
77.1154	46
77.1489	48
77.1823	28
77.2157	44
77.2491	38
77.2826	28
77.316	28
77.3494	18
77.3828	23
77.4163	21
77.4497	18
77.4831	16
77.5165	17
77.5499	24
77.5834	16
77.6168	6
77.6502	11
77.6836	13
77.7171	18
77.7505	17
77.7839	18
77.8173	4
77.8507	16
77.8842	11
77.9176	18
77.951	21
77.9844	12
78.0179	16
78.0513	11
78.0847	11
78.1181	18
78.1515	14
78.185	17
78.2184	11
78.2518	12
78.2852	13
78.3187	9
78.3521	12
78.3855	14
78.4189	12
78.4523	15
78.4858	13
78.5192	15
78.5526	18
78.586	15
78.6195	17
78.6529	16
78.6863	11
78.7197	15
78.7532	8
78.7866	14
78.82	16
78.8534	14
78.8868	18
78.9203	18
78.9537	4
78.9871	9
79.0205	13
79.054	8
79.0874	13
79.1208	7
79.1542	12
79.1876	7
79.2211	8
79.2545	12
79.2879	9
79.3213	19
79.3548	15
79.3882	15
79.4216	11
79.455	17
79.4884	15
79.5219	7
79.5553	17
79.5887	9
79.6221	12
79.6556	12
79.689	7
79.7224	18
79.7558	12
79.7893	15
79.8227	21
79.8561	12
79.8895	15
79.9229	14
79.9564	15
79.9898	16
80.0232	13
80.0566	12
80.0901	11
80.1235	21
80.1569	9
80.1903	12
80.2237	18
80.2572	19
80.2906	9
80.324	6
80.3574	13
80.3909	12
80.4243	21
80.4577	19
80.4911	16
80.5245	14
80.558	12
80.5914	9
80.6248	23
80.6582	12
80.6917	8
80.7251	6
80.7585	11
80.7919	11
80.8253	15
80.8588	11
80.8922	15
80.9256	11
80.959	14
80.9925	15
81.0259	14
81.0593	14
81.0927	4
81.1262	9
81.1596	15
81.193	15
81.2264	15
81.2598	13
81.2933	9
81.3267	12
81.3601	13
81.3935	18
81.427	15
81.4604	12
81.4938	11
81.5272	6
81.5606	13
81.5941	21
81.6275	16
81.6609	15
81.6943	9
81.7278	17
81.7612	15
81.7946	11
81.828	14
81.8614	9
81.8949	14
81.9283	9
81.9617	15
81.9951	16
82.0286	11
82.062	16
82.0954	13
82.1288	17
82.1623	11
82.1957	17
82.2291	21
82.2625	9
82.2959	18
82.3294	11
82.3628	13
82.3962	14
82.4296	13
82.4631	16
82.4965	15
82.5299	6
82.5633	12
82.5967	13
82.6302	16
82.6636	13
82.697	11
82.7304	6
82.7639	15
82.7973	4
82.8307	11
82.8641	17
82.8975	23
82.931	15
82.9644	13
82.9978	15
83.0312	7
83.0647	17
83.0981	5
83.1315	8
83.1649	21
83.1983	13
83.2318	12
83.2652	16
83.2986	12
83.332	16
83.3655	13
83.3989	13
83.4323	12
83.4657	5
83.4992	16
83.5326	9
83.566	15
83.5994	7
83.6328	11
83.6663	13
83.6997	12
83.7331	14
83.7665	4
83.8	14
83.8334	12
83.8668	15
83.9002	17
83.9336	9
83.9671	22
84.0005	8
84.0339	12
84.0673	15
84.1008	7
84.1342	8
84.1676	15
84.201	8
84.2344	15
84.2679	8
84.3013	17
84.3347	9
84.3681	6
84.4016	13
84.435	16
84.4684	7
84.5018	14
84.5353	19
84.5687	17
84.6021	8
84.6355	16
84.6689	16
84.7024	17
84.7358	13
84.7692	12
84.8026	5
84.8361	17
84.8695	16
84.9029	12
84.9363	13
84.9697	6
85.0032	9
85.0366	13
85.07	15
85.1034	13
85.1369	7
85.1703	16
85.2037	8
85.2371	6
85.2705	16
85.304	12
85.3374	13
85.3708	12
85.4042	6
85.4377	15
85.4711	11
85.5045	6
85.5379	16
85.5714	18
85.6048	11
85.6382	7
85.6716	15
85.705	15
85.7385	6
85.7719	6
85.8053	11
85.8387	9
85.8722	11
85.9056	17
85.939	16
85.9724	15
86.0058	13
86.0393	13
86.0727	16
86.1061	9
86.1395	18
86.173	8
86.2064	11
86.2398	8
86.2732	12
86.3066	8
86.3401	6
86.3735	17
86.4069	16
86.4403	19
86.4738	11
86.5072	8
86.5406	15
86.574	14
86.6074	18
86.6409	16
86.6743	12
86.7077	18
86.7411	15
86.7746	15
86.808	7
86.8414	19
86.8748	17
86.9083	13
86.9417	13
86.9751	14
87.0085	11
87.0419	9
87.0754	18
87.1088	13
87.1422	16
87.1756	17
87.2091	15
87.2425	8
87.2759	13
87.3093	7
87.3427	9
87.3762	11
87.4096	11
87.443	14
87.4764	18
87.5099	14
87.5433	11
87.5767	13
87.6101	14
87.6435	12
87.677	9
87.7104	12
87.7438	7
87.7772	17
87.8107	13
87.8441	16
87.8775	15
87.9109	6
87.9444	8
87.9778	12
88.0112	12
88.0446	12
88.078	14
88.1115	14
88.1449	17
88.1783	9
88.2117	14
88.2452	17
88.2786	13
88.312	8
88.3454	15
88.3788	5
88.4123	15
88.4457	8
88.4791	13
88.5125	9
88.546	22
88.5794	8
88.6128	8
88.6462	9
88.6796	11
88.7131	11
88.7465	11
88.7799	12
88.8133	13
88.8468	11
88.8802	8
88.9136	15
88.947	13
88.9804	9
89.0139	12
89.0473	8
89.0807	15
89.1141	22
89.1476	12
89.181	15
89.2144	16
89.2478	8
89.2813	13
89.3147	8
89.3481	11
89.3815	12
89.4149	9
89.4484	14
89.4818	16
89.5152	17
89.5486	16
89.5821	21
89.6155	12
89.6489	11
89.6823	16
89.7157	12
89.7492	19
89.7826	9
89.816	6
89.8494	13
89.8829	21
89.9163	12
89.9497	8
89.9831	11

## Sheet: Fig 7b
500C XRD
Dep feed			Dep perm			Exp feed			Exp perm
Angle	Intensity		Angle	Intensity		Angle	Intensity		Angle	Intensity
25.0097	13		25.0097	16		25.0097	23		25.0097	11
25.0431	15		25.0431	19		25.0431	13		25.0431	12
25.0766	18		25.0766	26		25.0766	15		25.0766	4
25.11	15		25.11	25		25.11	18		25.11	8
25.1434	21		25.1434	27		25.1434	17		25.1434	11
25.1768	19		25.1768	17		25.1768	19		25.1768	14
25.2102	14		25.2102	19		25.2102	12		25.2102	9
25.2437	17		25.2437	21		25.2437	25		25.2437	11
25.2771	13		25.2771	21		25.2771	12		25.2771	12
25.3105	16		25.3105	21		25.3105	16		25.3105	8
25.3439	19		25.3439	16		25.3439	14		25.3439	7
25.3774	17		25.3774	18		25.3774	11		25.3774	12
25.4108	12		25.4108	28		25.4108	25		25.4108	7
25.4442	18		25.4442	13		25.4442	17		25.4442	11
25.4776	9		25.4776	16		25.4776	14		25.4776	7
25.511	17		25.511	15		25.511	14		25.511	7
25.5445	16		25.5445	25		25.5445	18		25.5445	6
25.5779	13		25.5779	12		25.5779	12		25.5779	15
25.6113	8		25.6113	28		25.6113	15		25.6113	7
25.6447	17		25.6447	26		25.6447	19		25.6447	6
25.6782	18		25.6782	27		25.6782	14		25.6782	7
25.7116	17		25.7116	22		25.7116	17		25.7116	14
25.745	4		25.745	24		25.745	18		25.745	19
25.7784	9		25.7784	16		25.7784	15		25.7784	6
25.8119	21		25.8119	21		25.8119	15		25.8119	12
25.8453	18		25.8453	13		25.8453	21		25.8453	11
25.8787	13		25.8787	19		25.8787	16		25.8787	11
25.9121	16		25.9121	31		25.9121	17		25.9121	12
25.9455	15		25.9455	23		25.9455	16		25.9455	9
25.979	24		25.979	17		25.979	15		25.979	14
26.0124	12		26.0124	15		26.0124	13		26.0124	5
26.0458	16		26.0458	32		26.0458	19		26.0458	8
26.0792	17		26.0792	21		26.0792	15		26.0792	7
26.1127	17		26.1127	22		26.1127	14		26.1127	12
26.1461	18		26.1461	22		26.1461	16		26.1461	6
26.1795	28		26.1795	22		26.1795	14		26.1795	9
26.2129	25		26.2129	18		26.2129	15		26.2129	12
26.2463	26		26.2463	18		26.2463	12		26.2463	13
26.2798	19		26.2798	21		26.2798	15		26.2798	11
26.3132	17		26.3132	17		26.3132	14		26.3132	5
26.3466	21		26.3466	18		26.3466	14		26.3466	11
26.38	7		26.38	11		26.38	8		26.38	8
26.4135	18		26.4135	23		26.4135	18		26.4135	4
26.4469	24		26.4469	29		26.4469	13		26.4469	7
26.4803	16		26.4803	22		26.4803	8		26.4803	15
26.5137	17		26.5137	19		26.5137	11		26.5137	11
26.5471	8		26.5471	25		26.5471	19		26.5471	11
26.5806	22		26.5806	27		26.5806	14		26.5806	12
26.614	15		26.614	27		26.614	15		26.614	6
26.6474	23		26.6474	25		26.6474	8		26.6474	15
26.6808	17		26.6808	17		26.6808	12		26.6808	5
26.7143	22		26.7143	22		26.7143	17		26.7143	7
26.7477	19		26.7477	16		26.7477	17		26.7477	9
26.7811	19		26.7811	16		26.7811	14		26.7811	7
26.8145	19		26.8145	15		26.8145	18		26.8145	8
26.848	14		26.848	23		26.848	14		26.848	12
26.8814	12		26.8814	17		26.8814	14		26.8814	5
26.9148	19		26.9148	24		26.9148	9		26.9148	8
26.9482	17		26.9482	31		26.9482	16		26.9482	9
26.9816	18		26.9816	17		26.9816	13		26.9816	6
27.0151	22		27.0151	19		27.0151	12		27.0151	11
27.0485	16		27.0485	17		27.0485	9		27.0485	8
27.0819	13		27.0819	21		27.0819	17		27.0819	2
27.1153	16		27.1153	21		27.1153	14		27.1153	9
27.1488	21		27.1488	22		27.1488	17		27.1488	5
27.1822	14		27.1822	25		27.1822	13		27.1822	9
27.2156	14		27.2156	25		27.2156	19		27.2156	7
27.249	21		27.249	16		27.249	15		27.249	13
27.2824	15		27.2824	16		27.2824	9		27.2824	6
27.3159	13		27.3159	16		27.3159	26		27.3159	12
27.3493	15		27.3493	22		27.3493	9		27.3493	9
27.3827	14		27.3827	14		27.3827	21		27.3827	5
27.4161	9		27.4161	14		27.4161	13		27.4161	8
27.4496	16		27.4496	17		27.4496	12		27.4496	4
27.483	18		27.483	24		27.483	13		27.483	9
27.5164	14		27.5164	29		27.5164	19		27.5164	4
27.5498	19		27.5498	25		27.5498	15		27.5498	9
27.5832	14		27.5832	22		27.5832	9		27.5832	11
27.6167	6		27.6167	16		27.6167	17		27.6167	12
27.6501	12		27.6501	19		27.6501	16		27.6501	9
27.6835	12		27.6835	23		27.6835	14		27.6835	6
27.7169	14		27.7169	27		27.7169	17		27.7169	9
27.7504	12		27.7504	16		27.7504	15		27.7504	9
27.7838	12		27.7838	19		27.7838	7		27.7838	9
27.8172	12		27.8172	19		27.8172	18		27.8172	6
27.8506	17		27.8506	18		27.8506	19		27.8506	6
27.884	7		27.884	22		27.884	16		27.884	14
27.9175	13		27.9175	24		27.9175	19		27.9175	11
27.9509	14		27.9509	23		27.9509	12		27.9509	9
27.9843	23		27.9843	17		27.9843	11		27.9843	6
28.0177	17		28.0177	14		28.0177	14		28.0177	12
28.0512	17		28.0512	14		28.0512	15		28.0512	5
28.0846	16		28.0846	23		28.0846	13		28.0846	13
28.118	9		28.118	28		28.118	19		28.118	18
28.1514	18		28.1514	8		28.1514	9		28.1514	12
28.1849	13		28.1849	19		28.1849	17		28.1849	13
28.2183	16		28.2183	19		28.2183	15		28.2183	2
28.2517	17		28.2517	27		28.2517	17		28.2517	8
28.2851	12		28.2851	17		28.2851	11		28.2851	7
28.3185	26		28.3185	16		28.3185	11		28.3185	8
28.352	14		28.352	31		28.352	17		28.352	9
28.3854	14		28.3854	24		28.3854	16		28.3854	11
28.4188	18		28.4188	22		28.4188	15		28.4188	12
28.4522	18		28.4522	11		28.4522	12		28.4522	14
28.4857	9		28.4857	25		28.4857	8		28.4857	6
28.5191	12		28.5191	17		28.5191	7		28.5191	15
28.5525	18		28.5525	18		28.5525	12		28.5525	13
28.5859	16		28.5859	28		28.5859	11		28.5859	9
28.6193	9		28.6193	24		28.6193	18		28.6193	13
28.6528	14		28.6528	16		28.6528	16		28.6528	6
28.6862	16		28.6862	19		28.6862	15		28.6862	7
28.7196	14		28.7196	17		28.7196	17		28.7196	9
28.753	6		28.753	16		28.753	14		28.753	5
28.7865	17		28.7865	15		28.7865	6		28.7865	7
28.8199	11		28.8199	17		28.8199	14		28.8199	11
28.8533	7		28.8533	19		28.8533	11		28.8533	9
28.8867	12		28.8867	18		28.8867	19		28.8867	6
28.9201	16		28.9201	17		28.9201	12		28.9201	9
28.9536	21		28.9536	19		28.9536	13		28.9536	23
28.987	9		28.987	22		28.987	14		28.987	7
29.0204	13		29.0204	17		29.0204	16		29.0204	12
29.0538	9		29.0538	26		29.0538	16		29.0538	7
29.0873	15		29.0873	25		29.0873	18		29.0873	11
29.1207	16		29.1207	21		29.1207	5		29.1207	12
29.1541	15		29.1541	21		29.1541	15		29.1541	13
29.1875	19		29.1875	21		29.1875	11		29.1875	13
29.221	16		29.221	24		29.221	18		29.221	8
29.2544	13		29.2544	25		29.2544	6		29.2544	8
29.2878	17		29.2878	17		29.2878	13		29.2878	6
29.3212	13		29.3212	18		29.3212	15		29.3212	8
29.3546	15		29.3546	17		29.3546	5		29.3546	11
29.3881	14		29.3881	16		29.3881	7		29.3881	13
29.4215	12		29.4215	17		29.4215	17		29.4215	11
29.4549	22		29.4549	19		29.4549	11		29.4549	14
29.4883	21		29.4883	9		29.4883	19		29.4883	11
29.5218	6		29.5218	13		29.5218	17		29.5218	8
29.5552	15		29.5552	23		29.5552	15		29.5552	9
29.5886	7		29.5886	23		29.5886	9		29.5886	9
29.622	22		29.622	23		29.622	13		29.622	11
29.6554	17		29.6554	19		29.6554	16		29.6554	16
29.6889	14		29.6889	14		29.6889	16		29.6889	7
29.7223	19		29.7223	19		29.7223	22		29.7223	17
29.7557	12		29.7557	13		29.7557	6		29.7557	9
29.7891	14		29.7891	22		29.7891	9		29.7891	9
29.8226	14		29.8226	18		29.8226	8		29.8226	7
29.856	13		29.856	15		29.856	9		29.856	9
29.8894	16		29.8894	23		29.8894	12		29.8894	7
29.9228	13		29.9228	17		29.9228	19		29.9228	11
29.9562	15		29.9562	19		29.9562	14		29.9562	14
29.9897	17		29.9897	9		29.9897	12		29.9897	7
30.0231	17		30.0231	17		30.0231	16		30.0231	13
30.0565	14		30.0565	17		30.0565	13		30.0565	15
30.0899	14		30.0899	19		30.0899	23		30.0899	8
30.1234	12		30.1234	13		30.1234	11		30.1234	9
30.1568	16		30.1568	16		30.1568	14		30.1568	12
30.1902	15		30.1902	14		30.1902	16		30.1902	9
30.2236	23		30.2236	12		30.2236	17		30.2236	4
30.257	9		30.257	21		30.257	14		30.257	11
30.2905	9		30.2905	15		30.2905	14		30.2905	8
30.3239	19		30.3239	11		30.3239	18		30.3239	8
30.3573	17		30.3573	19		30.3573	12		30.3573	12
30.3907	11		30.3907	24		30.3907	14		30.3907	15
30.4242	9		30.4242	18		30.4242	22		30.4242	7
30.4576	9		30.4576	18		30.4576	18		30.4576	9
30.491	11		30.491	32		30.491	16		30.491	12
30.5244	12		30.5244	11		30.5244	12		30.5244	8
30.5579	11		30.5579	15		30.5579	15		30.5579	7
30.5913	11		30.5913	11		30.5913	11		30.5913	9
30.6247	15		30.6247	15		30.6247	17		30.6247	12
30.6581	15		30.6581	18		30.6581	18		30.6581	13
30.6915	16		30.6915	13		30.6915	13		30.6915	12
30.725	8		30.725	16		30.725	13		30.725	9
30.7584	15		30.7584	16		30.7584	18		30.7584	9
30.7918	15		30.7918	23		30.7918	15		30.7918	7
30.8252	21		30.8252	18		30.8252	9		30.8252	8
30.8587	13		30.8587	12		30.8587	15		30.8587	6
30.8921	11		30.8921	11		30.8921	13		30.8921	13
30.9255	9		30.9255	26		30.9255	18		30.9255	13
30.9589	16		30.9589	19		30.9589	7		30.9589	9
30.9923	15		30.9923	22		30.9923	13		30.9923	2
31.0258	21		31.0258	24		31.0258	9		31.0258	12
31.0592	24		31.0592	16		31.0592	9		31.0592	15
31.0926	9		31.0926	11		31.0926	21		31.0926	4
31.126	17		31.126	28		31.126	18		31.126	8
31.1595	13		31.1595	16		31.1595	15		31.1595	8
31.1929	12		31.1929	16		31.1929	13		31.1929	9
31.2263	18		31.2263	18		31.2263	18		31.2263	8
31.2597	15		31.2597	14		31.2597	11		31.2597	5
31.2931	17		31.2931	21		31.2931	8		31.2931	6
31.3266	13		31.3266	22		31.3266	7		31.3266	13
31.36	13		31.36	13		31.36	13		31.36	11
31.3934	31		31.3934	17		31.3934	11		31.3934	5
31.4268	18		31.4268	14		31.4268	15		31.4268	9
31.4603	16		31.4603	21		31.4603	15		31.4603	4
31.4937	13		31.4937	12		31.4937	8		31.4937	8
31.5271	18		31.5271	26		31.5271	11		31.5271	9
31.5605	15		31.5605	17		31.5605	13		31.5605	4
31.594	16		31.594	25		31.594	15		31.594	12
31.6274	18		31.6274	16		31.6274	17		31.6274	12
31.6608	18		31.6608	13		31.6608	17		31.6608	8
31.6942	18		31.6942	18		31.6942	15		31.6942	22
31.7276	14		31.7276	23		31.7276	15		31.7276	9
31.7611	16		31.7611	24		31.7611	17		31.7611	9
31.7945	16		31.7945	18		31.7945	13		31.7945	11
31.8279	11		31.8279	19		31.8279	16		31.8279	5
31.8613	24		31.8613	14		31.8613	12		31.8613	7
31.8948	11		31.8948	18		31.8948	14		31.8948	17
31.9282	16		31.9282	11		31.9282	17		31.9282	15
31.9616	18		31.9616	11		31.9616	12		31.9616	14
31.995	11		31.995	21		31.995	14		31.995	9
32.0284	9		32.0284	21		32.0284	13		32.0284	9
32.0619	13		32.0619	12		32.0619	18		32.0619	15
32.0953	19		32.0953	16		32.0953	15		32.0953	12
32.1287	9		32.1287	15		32.1287	9		32.1287	7
32.1621	18		32.1621	23		32.1621	17		32.1621	6
32.1956	16		32.1956	16		32.1956	13		32.1956	12
32.229	9		32.229	22		32.229	12		32.229	12
32.2624	13		32.2624	22		32.2624	15		32.2624	5
32.2958	12		32.2958	23		32.2958	14		32.2958	9
32.3292	21		32.3292	18		32.3292	12		32.3292	6
32.3627	19		32.3627	24		32.3627	15		32.3627	7
32.3961	11		32.3961	16		32.3961	9		32.3961	11
32.4295	12		32.4295	14		32.4295	18		32.4295	12
32.4629	14		32.4629	11		32.4629	14		32.4629	4
32.4964	14		32.4964	15		32.4964	23		32.4964	7
32.5298	16		32.5298	17		32.5298	15		32.5298	11
32.5632	15		32.5632	6		32.5632	14		32.5632	15
32.5966	17		32.5966	18		32.5966	17		32.5966	6
32.63	11		32.63	15		32.63	21		32.63	14
32.6635	16		32.6635	16		32.6635	22		32.6635	5
32.6969	14		32.6969	21		32.6969	14		32.6969	12
32.7303	21		32.7303	15		32.7303	13		32.7303	14
32.7637	14		32.7637	13		32.7637	14		32.7637	18
32.7972	15		32.7972	21		32.7972	18		32.7972	11
32.8306	8		32.8306	18		32.8306	12		32.8306	12
32.864	17		32.864	23		32.864	22		32.864	7
32.8974	8		32.8974	19		32.8974	14		32.8974	7
32.9309	12		32.9309	22		32.9309	11		32.9309	13
32.9643	18		32.9643	14		32.9643	16		32.9643	7
32.9977	19		32.9977	14		32.9977	23		32.9977	13
33.0311	21		33.0311	13		33.0311	14		33.0311	11
33.0645	11		33.0645	23		33.0645	21		33.0645	15
33.098	12		33.098	17		33.098	16		33.098	9
33.1314	21		33.1314	9		33.1314	24		33.1314	13
33.1648	22		33.1648	14		33.1648	21		33.1648	11
33.1982	18		33.1982	13		33.1982	12		33.1982	11
33.2317	15		33.2317	15		33.2317	21		33.2317	9
33.2651	17		33.2651	22		33.2651	24		33.2651	9
33.2985	9		33.2985	14		33.2985	15		33.2985	14
33.3319	15		33.3319	21		33.3319	11		33.3319	14
33.3653	16		33.3653	17		33.3653	14		33.3653	13
33.3988	23		33.3988	12		33.3988	17		33.3988	11
33.4322	16		33.4322	8		33.4322	15		33.4322	6
33.4656	15		33.4656	14		33.4656	19		33.4656	11
33.499	14		33.499	22		33.499	14		33.499	17
33.5325	18		33.5325	16		33.5325	12		33.5325	8
33.5659	11		33.5659	15		33.5659	15		33.5659	6
33.5993	14		33.5993	18		33.5993	21		33.5993	17
33.6327	15		33.6327	9		33.6327	11		33.6327	12
33.6661	15		33.6661	14		33.6661	7		33.6661	7
33.6996	16		33.6996	13		33.6996	13		33.6996	11
33.733	18		33.733	12		33.733	17		33.733	8
33.7664	13		33.7664	11		33.7664	16		33.7664	15
33.7998	13		33.7998	19		33.7998	11		33.7998	13
33.8333	15		33.8333	9		33.8333	8		33.8333	12
33.8667	7		33.8667	17		33.8667	6		33.8667	14
33.9001	14		33.9001	17		33.9001	18		33.9001	9
33.9335	12		33.9335	15		33.9335	18		33.9335	13
33.967	11		33.967	8		33.967	14		33.967	9
34.0004	11		34.0004	19		34.0004	13		34.0004	14
34.0338	15		34.0338	26		34.0338	19		34.0338	5
34.0672	19		34.0672	18		34.0672	19		34.0672	7
34.1006	6		34.1006	12		34.1006	15		34.1006	12
34.1341	12		34.1341	16		34.1341	21		34.1341	8
34.1675	17		34.1675	18		34.1675	15		34.1675	9
34.2009	15		34.2009	8		34.2009	13		34.2009	15
34.2343	12		34.2343	15		34.2343	15		34.2343	13
34.2678	11		34.2678	9		34.2678	18		34.2678	14
34.3012	14		34.3012	15		34.3012	16		34.3012	14
34.3346	15		34.3346	14		34.3346	16		34.3346	16
34.368	13		34.368	16		34.368	16		34.368	6
34.4014	12		34.4014	12		34.4014	9		34.4014	17
34.4349	9		34.4349	13		34.4349	9		34.4349	8
34.4683	17		34.4683	19		34.4683	23		34.4683	9
34.5017	11		34.5017	22		34.5017	18		34.5017	12
34.5351	17		34.5351	12		34.5351	13		34.5351	15
34.5686	12		34.5686	15		34.5686	25		34.5686	15
34.602	6		34.602	8		34.602	14		34.602	3
34.6354	15		34.6354	15		34.6354	16		34.6354	11
34.6688	7		34.6688	12		34.6688	21		34.6688	14
34.7022	7		34.7022	22		34.7022	14		34.7022	11
34.7357	17		34.7357	17		34.7357	12		34.7357	8
34.7691	21		34.7691	17		34.7691	6		34.7691	12
34.8025	9		34.8025	16		34.8025	6		34.8025	12
34.8359	11		34.8359	17		34.8359	5		34.8359	2
34.8694	7		34.8694	18		34.8694	22		34.8694	11
34.9028	16		34.9028	16		34.9028	16		34.9028	5
34.9362	8		34.9362	13		34.9362	22		34.9362	7
34.9696	14		34.9696	19		34.9696	13		34.9696	9
35.0031	15		35.0031	16		35.0031	14		35.0031	14
35.0365	16		35.0365	13		35.0365	14		35.0365	13
35.0699	9		35.0699	13		35.0699	17		35.0699	11
35.1033	12		35.1033	8		35.1033	13		35.1033	6
35.1367	21		35.1367	21		35.1367	15		35.1367	15
35.1702	17		35.1702	9		35.1702	12		35.1702	11
35.2036	11		35.2036	9		35.2036	13		35.2036	7
35.237	15		35.237	14		35.237	13		35.237	12
35.2704	11		35.2704	12		35.2704	16		35.2704	6
35.3039	11		35.3039	17		35.3039	13		35.3039	11
35.3373	11		35.3373	13		35.3373	13		35.3373	11
35.3707	17		35.3707	17		35.3707	8		35.3707	12
35.4041	15		35.4041	15		35.4041	11		35.4041	15
35.4375	13		35.4375	17		35.4375	19		35.4375	9
35.471	12		35.471	14		35.471	9		35.471	13
35.5044	13		35.5044	14		35.5044	17		35.5044	14
35.5378	11		35.5378	11		35.5378	13		35.5378	7
35.5712	17		35.5712	8		35.5712	16		35.5712	7
35.6047	8		35.6047	24		35.6047	17		35.6047	7
35.6381	6		35.6381	9		35.6381	15		35.6381	5
35.6715	16		35.6715	7		35.6715	7		35.6715	9
35.7049	9		35.7049	11		35.7049	15		35.7049	12
35.7383	6		35.7383	15		35.7383	5		35.7383	9
35.7718	14		35.7718	12		35.7718	13		35.7718	8
35.8052	12		35.8052	18		35.8052	13		35.8052	11
35.8386	7		35.8386	22		35.8386	18		35.8386	7
35.872	14		35.872	19		35.872	22		35.872	9
35.9055	16		35.9055	11		35.9055	12		35.9055	12
35.9389	15		35.9389	9		35.9389	13		35.9389	15
35.9723	14		35.9723	14		35.9723	16		35.9723	9
36.0057	11		36.0057	9		36.0057	12		36.0057	11
36.0391	12		36.0391	16		36.0391	18		36.0391	11
36.0726	8		36.0726	9		36.0726	11		36.0726	9
36.106	11		36.106	16		36.106	17		36.106	9
36.1394	13		36.1394	7		36.1394	18		36.1394	13
36.1728	8		36.1728	14		36.1728	16		36.1728	6
36.2063	9		36.2063	21		36.2063	8		36.2063	5
36.2397	9		36.2397	11		36.2397	8		36.2397	9
36.2731	9		36.2731	14		36.2731	14		36.2731	12
36.3065	13		36.3065	11		36.3065	11		36.3065	13
36.34	12		36.34	11		36.34	9		36.34	8
36.3734	17		36.3734	12		36.3734	5		36.3734	16
36.4068	13		36.4068	8		36.4068	12		36.4068	6
36.4402	22		36.4402	15		36.4402	13		36.4402	13
36.4736	14		36.4736	19		36.4736	12		36.4736	11
36.5071	15		36.5071	17		36.5071	7		36.5071	12
36.5405	4		36.5405	15		36.5405	17		36.5405	14
36.5739	15		36.5739	12		36.5739	9		36.5739	11
36.6073	14		36.6073	16		36.6073	14		36.6073	13
36.6408	13		36.6408	14		36.6408	17		36.6408	11
36.6742	12		36.6742	17		36.6742	12		36.6742	9
36.7076	12		36.7076	19		36.7076	13		36.7076	9
36.741	19		36.741	15		36.741	15		36.741	13
36.7744	14		36.7744	8		36.7744	13		36.7744	3
36.8079	16		36.8079	15		36.8079	14		36.8079	14
36.8413	12		36.8413	15		36.8413	15		36.8413	17
36.8747	13		36.8747	19		36.8747	12		36.8747	16
36.9081	7		36.9081	21		36.9081	11		36.9081	9
36.9416	12		36.9416	9		36.9416	8		36.9416	12
36.975	8		36.975	8		36.975	9		36.975	3
37.0084	16		37.0084	9		37.0084	14		37.0084	9
37.0418	8		37.0418	15		37.0418	9		37.0418	11
37.0752	13		37.0752	12		37.0752	11		37.0752	8
37.1087	14		37.1087	16		37.1087	16		37.1087	9
37.1421	12		37.1421	9		37.1421	15		37.1421	13
37.1755	9		37.1755	13		37.1755	11		37.1755	8
37.2089	12		37.2089	14		37.2089	12		37.2089	7
37.2424	18		37.2424	11		37.2424	19		37.2424	14
37.2758	15		37.2758	16		37.2758	11		37.2758	11
37.3092	13		37.3092	8		37.3092	18		37.3092	11
37.3426	12		37.3426	12		37.3426	14		37.3426	16
37.3761	9		37.3761	14		37.3761	13		37.3761	12
37.4095	9		37.4095	15		37.4095	18		37.4095	14
37.4429	13		37.4429	21		37.4429	7		37.4429	7
37.4763	16		37.4763	9		37.4763	14		37.4763	9
37.5097	17		37.5097	18		37.5097	17		37.5097	9
37.5432	13		37.5432	18		37.5432	14		37.5432	6
37.5766	13		37.5766	11		37.5766	16		37.5766	15
37.61	12		37.61	9		37.61	17		37.61	11
37.6434	12		37.6434	21		37.6434	21		37.6434	8
37.6769	12		37.6769	15		37.6769	14		37.6769	12
37.7103	18		37.7103	17		37.7103	9		37.7103	16
37.7437	12		37.7437	9		37.7437	22		37.7437	11
37.7771	14		37.7771	12		37.7771	15		37.7771	19
37.8105	6		37.8105	23		37.8105	16		37.8105	8
37.844	5		37.844	15		37.844	16		37.844	13
37.8774	15		37.8774	17		37.8774	22		37.8774	12
37.9108	18		37.9108	16		37.9108	12		37.9108	14
37.9442	12		37.9442	11		37.9442	16		37.9442	14
37.9777	17		37.9777	14		37.9777	13		37.9777	16
38.0111	23		38.0111	9		38.0111	11		38.0111	15
38.0445	15		38.0445	19		38.0445	9		38.0445	13
38.0779	15		38.0779	14		38.0779	19		38.0779	16
38.1113	8		38.1113	15		38.1113	21		38.1113	14
38.1448	13		38.1448	17		38.1448	16		38.1448	11
38.1782	17		38.1782	14		38.1782	11		38.1782	11
38.2116	17		38.2116	22		38.2116	22		38.2116	11
38.245	6		38.245	9		38.245	13		38.245	8
38.2785	9		38.2785	18		38.2785	18		38.2785	18
38.3119	11		38.3119	18		38.3119	12		38.3119	9
38.3453	11		38.3453	18		38.3453	14		38.3453	21
38.3787	11		38.3787	16		38.3787	17		38.3787	15
38.4121	18		38.4121	12		38.4121	13		38.4121	13
38.4456	7		38.4456	16		38.4456	14		38.4456	18
38.479	12		38.479	11		38.479	16		38.479	11
38.5124	18		38.5124	16		38.5124	13		38.5124	18
38.5458	15		38.5458	6		38.5458	18		38.5458	14
38.5793	15		38.5793	17		38.5793	14		38.5793	17
38.6127	6		38.6127	26		38.6127	13		38.6127	13
38.6461	12		38.6461	9		38.6461	22		38.6461	18
38.6795	23		38.6795	12		38.6795	19		38.6795	9
38.713	12		38.713	11		38.713	15		38.713	13
38.7464	15		38.7464	11		38.7464	17		38.7464	19
38.7798	12		38.7798	17		38.7798	25		38.7798	9
38.8132	17		38.8132	12		38.8132	18		38.8132	7
38.8466	18		38.8466	21		38.8466	12		38.8466	14
38.8801	17		38.8801	6		38.8801	16		38.8801	11
38.9135	21		38.9135	14		38.9135	21		38.9135	12
38.9469	16		38.9469	9		38.9469	21		38.9469	15
38.9803	12		38.9803	13		38.9803	15		38.9803	15
39.0138	13		39.0138	12		39.0138	18		39.0138	9
39.0472	16		39.0472	22		39.0472	25		39.0472	11
39.0806	12		39.0806	16		39.0806	14		39.0806	22
39.114	9		39.114	16		39.114	17		39.114	12
39.1474	19		39.1474	24		39.1474	12		39.1474	16
39.1809	12		39.1809	14		39.1809	18		39.1809	24
39.2143	6		39.2143	9		39.2143	17		39.2143	6
39.2477	8		39.2477	16		39.2477	15		39.2477	16
39.2811	7		39.2811	15		39.2811	19		39.2811	8
39.3146	13		39.3146	15		39.3146	13		39.3146	15
39.348	19		39.348	23		39.348	14		39.348	13
39.3814	9		39.3814	17		39.3814	19		39.3814	13
39.4148	16		39.4148	15		39.4148	21		39.4148	14
39.4482	15		39.4482	13		39.4482	12		39.4482	5
39.4817	13		39.4817	18		39.4817	23		39.4817	11
39.5151	11		39.5151	18		39.5151	14		39.5151	17
39.5485	15		39.5485	13		39.5485	18		39.5485	12
39.5819	16		39.5819	24		39.5819	19		39.5819	6
39.6154	15		39.6154	23		39.6154	19		39.6154	8
39.6488	14		39.6488	34		39.6488	21		39.6488	17
39.6822	12		39.6822	33		39.6822	23		39.6822	14
39.7156	11		39.7156	55		39.7156	21		39.7156	15
39.7491	16		39.7491	50		39.7491	9		39.7491	27
39.7825	17		39.7825	65		39.7825	7		39.7825	14
39.8159	13		39.8159	63		39.8159	18		39.8159	9
39.8493	16		39.8493	58		39.8493	11		39.8493	12
39.8827	15		39.8827	65		39.8827	15		39.8827	21
39.9162	14		39.9162	52		39.9162	23		39.9162	15
39.9496	15		39.9496	50		39.9496	25		39.9496	19
39.983	12		39.983	32		39.983	19		39.983	16
40.0164	22		40.0164	25		40.0164	26		40.0164	11
40.0499	27		40.0499	25		40.0499	18		40.0499	23
40.0833	19		40.0833	26		40.0833	29		40.0833	15
40.1167	38		40.1167	19		40.1167	34		40.1167	19
40.1501	38		40.1501	17		40.1501	32		40.1501	26
40.1835	46		40.1835	16		40.1835	36		40.1835	32
40.217	59		40.217	13		40.217	42		40.217	21
40.2504	75		40.2504	15		40.2504	38		40.2504	45
40.2838	56		40.2838	21		40.2838	39		40.2838	50
40.3172	55		40.3172	14		40.3172	45		40.3172	47
40.3507	38		40.3507	24		40.3507	47		40.3507	62
40.3841	48		40.3841	15		40.3841	64		40.3841	74
40.4175	33		40.4175	16		40.4175	63		40.4175	60
40.4509	22		40.4509	26		40.4509	81		40.4509	71
40.4843	22		40.4843	22		40.4843	60		40.4843	65
40.5178	14		40.5178	16		40.5178	94		40.5178	71
40.5512	13		40.5512	12		40.5512	67		40.5512	62
40.5846	18		40.5846	15		40.5846	69		40.5846	59
40.618	19		40.618	7		40.618	43		40.618	57
40.6515	12		40.6515	14		40.6515	52		40.6515	29
40.6849	16		40.6849	9		40.6849	40		40.6849	29
40.7183	15		40.7183	7		40.7183	31		40.7183	22
40.7517	16		40.7517	16		40.7517	40		40.7517	25
40.7851	27		40.7851	6		40.7851	36		40.7851	18
40.8186	12		40.8186	13		40.8186	22		40.8186	19
40.852	6		40.852	12		40.852	22		40.852	15
40.8854	26		40.8854	15		40.8854	19		40.8854	17
40.9188	21		40.9188	9		40.9188	16		40.9188	18
40.9523	11		40.9523	12		40.9523	18		40.9523	19
40.9857	15		40.9857	17		40.9857	18		40.9857	12
41.0191	17		41.0191	13		41.0191	19		41.0191	17
41.0525	18		41.0525	16		41.0525	21		41.0525	17
41.086	9		41.086	17		41.086	21		41.086	15
41.1194	21		41.1194	22		41.1194	21		41.1194	15
41.1528	21		41.1528	18		41.1528	24		41.1528	16
41.1862	12		41.1862	13		41.1862	15		41.1862	11
41.2196	13		41.2196	13		41.2196	16		41.2196	18
41.2531	15		41.2531	12		41.2531	14		41.2531	12
41.2865	21		41.2865	15		41.2865	23		41.2865	19
41.3199	11		41.3199	22		41.3199	17		41.3199	12
41.3533	25		41.3533	14		41.3533	24		41.3533	13
41.3868	16		41.3868	15		41.3868	14		41.3868	8
41.4202	6		41.4202	18		41.4202	18		41.4202	14
41.4536	14		41.4536	17		41.4536	17		41.4536	15
41.487	13		41.487	16		41.487	16		41.487	13
41.5204	22		41.5204	15		41.5204	18		41.5204	16
41.5539	13		41.5539	14		41.5539	18		41.5539	22
41.5873	17		41.5873	34		41.5873	16		41.5873	17
41.6207	23		41.6207	19		41.6207	15		41.6207	22
41.6541	8		41.6541	33		41.6541	37		41.6541	26
41.6876	18		41.6876	36		41.6876	18		41.6876	17
41.721	14		41.721	49		41.721	28		41.721	9
41.7544	13		41.7544	67		41.7544	22		41.7544	22
41.7878	9		41.7878	64		41.7878	37		41.7878	28
41.8212	16		41.8212	62		41.8212	29		41.8212	24
41.8547	15		41.8547	60		41.8547	55		41.8547	31
41.8881	18		41.8881	58		41.8881	62		41.8881	49
41.9215	13		41.9215	34		41.9215	90		41.9215	60
41.9549	27		41.9549	46		41.9549	87		41.9549	74
41.9884	17		41.9884	23		41.9884	116		41.9884	83
42.0218	21		42.0218	19		42.0218	162		42.0218	102
42.0552	27		42.0552	32		42.0552	174		42.0552	119
42.0886	42		42.0886	13		42.0886	160		42.0886	129
42.1221	49		42.1221	25		42.1221	139		42.1221	122
42.1555	69		42.1555	17		42.1555	102		42.1555	111
42.1889	74		42.1889	22		42.1889	98		42.1889	75
42.2223	102		42.2223	16		42.2223	74		42.2223	58
42.2557	101		42.2557	9		42.2557	46		42.2557	44
42.2892	75		42.2892	17		42.2892	29		42.2892	35
42.3226	66		42.3226	11		42.3226	32		42.3226	25
42.356	65		42.356	13		42.356	27		42.356	22
42.3894	38		42.3894	16		42.3894	32		42.3894	17
42.4229	25		42.4229	16		42.4229	17		42.4229	25
42.4563	26		42.4563	14		42.4563	18		42.4563	15
42.4897	19		42.4897	23		42.4897	22		42.4897	22
42.5231	26		42.5231	9		42.5231	12		42.5231	14
42.5565	26		42.5565	12		42.5565	9		42.5565	12
42.59	23		42.59	9		42.59	24		42.59	11
42.6234	22		42.6234	17		42.6234	12		42.6234	11
42.6568	13		42.6568	16		42.6568	9		42.6568	16
42.6902	18		42.6902	18		42.6902	12		42.6902	18
42.7237	12		42.7237	13		42.7237	13		42.7237	18
42.7571	11		42.7571	17		42.7571	24		42.7571	17
42.7905	15		42.7905	27		42.7905	24		42.7905	14
42.8239	14		42.8239	21		42.8239	19		42.8239	14
42.8573	14		42.8573	8		42.8573	19		42.8573	11
42.8908	9		42.8908	16		42.8908	17		42.8908	8
42.9242	12		42.9242	19		42.9242	14		42.9242	17
42.9576	23		42.9576	13		42.9576	14		42.9576	16
42.991	14		42.991	12		42.991	12		42.991	16
43.0245	17		43.0245	13		43.0245	13		43.0245	16
43.0579	18		43.0579	11		43.0579	15		43.0579	12
43.0913	12		43.0913	14		43.0913	12		43.0913	11
43.1247	23		43.1247	7		43.1247	18		43.1247	16
43.1581	8		43.1581	16		43.1581	17		43.1581	18
43.1916	11		43.1916	12		43.1916	16		43.1916	21
43.225	13		43.225	12		43.225	19		43.225	14
43.2584	13		43.2584	11		43.2584	21		43.2584	12
43.2918	13		43.2918	14		43.2918	18		43.2918	14
43.3253	7		43.3253	17		43.3253	17		43.3253	11
43.3587	23		43.3587	9		43.3587	19		43.3587	14
43.3921	16		43.3921	11		43.3921	16		43.3921	9
43.4255	11		43.4255	13		43.4255	11		43.4255	15
43.459	9		43.459	9		43.459	16		43.459	6
43.4924	21		43.4924	16		43.4924	13		43.4924	18
43.5258	14		43.5258	16		43.5258	17		43.5258	15
43.5592	6		43.5592	12		43.5592	19		43.5592	7
43.5926	21		43.5926	17		43.5926	16		43.5926	12
43.6261	13		43.6261	15		43.6261	15		43.6261	5
43.6595	21		43.6595	14		43.6595	13		43.6595	11
43.6929	6		43.6929	16		43.6929	19		43.6929	8
43.7263	11		43.7263	16		43.7263	14		43.7263	11
43.7598	9		43.7598	13		43.7598	12		43.7598	13
43.7932	12		43.7932	11		43.7932	13		43.7932	15
43.8266	15		43.8266	8		43.8266	19		43.8266	9
43.86	14		43.86	9		43.86	8		43.86	9
43.8934	5		43.8934	13		43.8934	12		43.8934	22
43.9269	13		43.9269	15		43.9269	13		43.9269	12
43.9603	8		43.9603	15		43.9603	12		43.9603	17
43.9937	14		43.9937	11		43.9937	17		43.9937	7
44.0271	7		44.0271	16		44.0271	8		44.0271	15
44.0606	12		44.0606	11		44.0606	23		44.0606	9
44.094	9		44.094	5		44.094	14		44.094	17
44.1274	18		44.1274	14		44.1274	15		44.1274	12
44.1608	9		44.1608	13		44.1608	12		44.1608	9
44.1942	16		44.1942	6		44.1942	21		44.1942	6
44.2277	14		44.2277	8		44.2277	23		44.2277	15
44.2611	17		44.2611	17		44.2611	14		44.2611	13
44.2945	14		44.2945	12		44.2945	23		44.2945	19
44.3279	11		44.3279	15		44.3279	9		44.3279	8
44.3614	14		44.3614	24		44.3614	11		44.3614	16
44.3948	11		44.3948	16		44.3948	14		44.3948	15
44.4282	11		44.4282	15		44.4282	13		44.4282	17
44.4616	5		44.4616	13		44.4616	12		44.4616	13
44.4951	15		44.4951	17		44.4951	13		44.4951	16
44.5285	8		44.5285	19		44.5285	17		44.5285	17
44.5619	17		44.5619	19		44.5619	11		44.5619	14
44.5953	14		44.5953	15		44.5953	12		44.5953	19
44.6287	9		44.6287	13		44.6287	17		44.6287	16
44.6622	13		44.6622	9		44.6622	18		44.6622	14
44.6956	14		44.6956	14		44.6956	9		44.6956	11
44.729	14		44.729	12		44.729	17		44.729	18
44.7624	18		44.7624	15		44.7624	18		44.7624	18
44.7959	13		44.7959	13		44.7959	15		44.7959	12
44.8293	8		44.8293	13		44.8293	9		44.8293	12
44.8627	13		44.8627	13		44.8627	17		44.8627	13
44.8961	19		44.8961	12		44.8961	21		44.8961	14
44.9295	6		44.9295	11		44.9295	14		44.9295	17
44.963	14		44.963	14		44.963	17		44.963	8
44.9964	11		44.9964	12		44.9964	15		44.9964	12
45.0298	5		45.0298	17		45.0298	11		45.0298	12
45.0632	16		45.0632	18		45.0632	22		45.0632	19
45.0967	12		45.0967	14		45.0967	15		45.0967	19
45.1301	11		45.1301	16		45.1301	19		45.1301	9
45.1635	9		45.1635	8		45.1635	24		45.1635	9
45.1969	8		45.1969	14		45.1969	16		45.1969	14
45.2303	8		45.2303	12		45.2303	15		45.2303	14
45.2638	9		45.2638	17		45.2638	13		45.2638	23
45.2972	14		45.2972	13		45.2972	21		45.2972	7
45.3306	14		45.3306	9		45.3306	17		45.3306	9
45.364	12		45.364	18		45.364	17		45.364	14
45.3975	27		45.3975	18		45.3975	21		45.3975	13
45.4309	26		45.4309	14		45.4309	14		45.4309	13
45.4643	12		45.4643	16		45.4643	14		45.4643	11
45.4977	11		45.4977	13		45.4977	18		45.4977	11
45.5311	13		45.5311	22		45.5311	11		45.5311	14
45.5646	14		45.5646	8		45.5646	8		45.5646	17
45.598	17		45.598	17		45.598	7		45.598	15
45.6314	12		45.6314	19		45.6314	11		45.6314	16
45.6648	12		45.6648	14		45.6648	16		45.6648	18
45.6983	14		45.6983	11		45.6983	19		45.6983	12
45.7317	12		45.7317	13		45.7317	13		45.7317	22
45.7651	16		45.7651	6		45.7651	15		45.7651	19
45.7985	8		45.7985	15		45.7985	24		45.7985	13
45.832	7		45.832	14		45.832	11		45.832	15
45.8654	15		45.8654	6		45.8654	26		45.8654	8
45.8988	17		45.8988	14		45.8988	11		45.8988	14
45.9322	7		45.9322	7		45.9322	13		45.9322	13
45.9656	9		45.9656	11		45.9656	7		45.9656	11
45.9991	21		45.9991	28		45.9991	22		45.9991	14
46.0325	17		46.0325	15		46.0325	16		46.0325	15
46.0659	18		46.0659	16		46.0659	13		46.0659	12
46.0993	6		46.0993	22		46.0993	12		46.0993	18
46.1328	15		46.1328	16		46.1328	25		46.1328	21
46.1662	21		46.1662	19		46.1662	17		46.1662	9
46.1996	12		46.1996	22		46.1996	21		46.1996	21
46.233	16		46.233	23		46.233	21		46.233	23
46.2664	14		46.2664	22		46.2664	17		46.2664	14
46.2999	15		46.2999	21		46.2999	19		46.2999	11
46.3333	7		46.3333	33		46.3333	17		46.3333	14
46.3667	16		46.3667	37		46.3667	22		46.3667	12
46.4001	18		46.4001	29		46.4001	31		46.4001	12
46.4336	17		46.4336	29		46.4336	27		46.4336	24
46.467	21		46.467	25		46.467	18		46.467	19
46.5004	18		46.5004	19		46.5004	18		46.5004	28
46.5338	18		46.5338	28		46.5338	22		46.5338	23
46.5672	21		46.5672	23		46.5672	28		46.5672	21
46.6007	18		46.6007	19		46.6007	24		46.6007	18
46.6341	23		46.6341	9		46.6341	23		46.6341	15
46.6675	27		46.6675	18		46.6675	16		46.6675	25
46.7009	25		46.7009	17		46.7009	23		46.7009	19
46.7344	29		46.7344	14		46.7344	19		46.7344	15
46.7678	34		46.7678	9		46.7678	21		46.7678	18
46.8012	32		46.8012	14		46.8012	17		46.8012	14
46.8346	24		46.8346	18		46.8346	15		46.8346	19
46.8681	36		46.8681	11		46.8681	22		46.8681	14
46.9015	31		46.9015	11		46.9015	27		46.9015	17
46.9349	33		46.9349	11		46.9349	17		46.9349	11
46.9683	38		46.9683	6		46.9683	24		46.9683	19
47.0017	31		47.0017	11		47.0017	13		47.0017	24
47.0352	22		47.0352	8		47.0352	27		47.0352	22
47.0686	18		47.0686	14		47.0686	22		47.0686	16
47.102	16		47.102	18		47.102	17		47.102	16
47.1354	18		47.1354	7		47.1354	9		47.1354	21
47.1689	21		47.1689	13		47.1689	23		47.1689	22
47.2023	11		47.2023	13		47.2023	19		47.2023	24
47.2357	16		47.2357	13		47.2357	14		47.2357	15
47.2691	13		47.2691	16		47.2691	18		47.2691	13
47.3025	16		47.3025	6		47.3025	8		47.3025	14
47.336	7		47.336	16		47.336	18		47.336	14
47.3694	15		47.3694	18		47.3694	16		47.3694	15
47.4028	22		47.4028	9		47.4028	17		47.4028	15
47.4362	11		47.4362	18		47.4362	14		47.4362	19
47.4697	15		47.4697	11		47.4697	19		47.4697	5
47.5031	8		47.5031	17		47.5031	17		47.5031	17
47.5365	13		47.5365	14		47.5365	18		47.5365	17
47.5699	24		47.5699	16		47.5699	15		47.5699	17
47.6033	9		47.6033	13		47.6033	18		47.6033	12
47.6368	11		47.6368	8		47.6368	12		47.6368	14
47.6702	15		47.6702	19		47.6702	18		47.6702	9
47.7036	15		47.7036	15		47.7036	16		47.7036	9
47.737	12		47.737	12		47.737	13		47.737	16
47.7705	15		47.7705	3		47.7705	21		47.7705	12
47.8039	7		47.8039	13		47.8039	17		47.8039	7
47.8373	12		47.8373	9		47.8373	9		47.8373	19
47.8707	6		47.8707	14		47.8707	18		47.8707	12
47.9041	9		47.9041	14		47.9041	14		47.9041	12
47.9376	15		47.9376	11		47.9376	24		47.9376	16
47.971	13		47.971	13		47.971	21		47.971	18
48.0044	14		48.0044	6		48.0044	24		48.0044	16
48.0378	8		48.0378	12		48.0378	21		48.0378	15
48.0713	6		48.0713	19		48.0713	15		48.0713	15
48.1047	11		48.1047	16		48.1047	14		48.1047	13
48.1381	17		48.1381	14		48.1381	17		48.1381	21
48.1715	14		48.1715	15		48.1715	19		48.1715	16
48.205	6		48.205	16		48.205	14		48.205	14
48.2384	17		48.2384	9		48.2384	16		48.2384	15
48.2718	9		48.2718	13		48.2718	15		48.2718	16
48.3052	9		48.3052	15		48.3052	8		48.3052	21
48.3386	14		48.3386	7		48.3386	11		48.3386	15
48.3721	14		48.3721	12		48.3721	22		48.3721	14
48.4055	18		48.4055	11		48.4055	12		48.4055	12
48.4389	14		48.4389	14		48.4389	18		48.4389	9
48.4723	11		48.4723	9		48.4723	18		48.4723	18
48.5058	17		48.5058	6		48.5058	15		48.5058	8
48.5392	15		48.5392	14		48.5392	15		48.5392	12
48.5726	9		48.5726	13		48.5726	21		48.5726	17
48.606	11		48.606	11		48.606	16		48.606	16
48.6394	9		48.6394	13		48.6394	21		48.6394	11
48.6729	13		48.6729	9		48.6729	15		48.6729	16
48.7063	14		48.7063	11		48.7063	15		48.7063	7
48.7397	15		48.7397	5		48.7397	23		48.7397	21
48.7731	9		48.7731	14		48.7731	14		48.7731	8
48.8066	17		48.8066	16		48.8066	19		48.8066	7
48.84	13		48.84	11		48.84	17		48.84	18
48.8734	11		48.8734	19		48.8734	8		48.8734	11
48.9068	13		48.9068	8		48.9068	18		48.9068	9
48.9402	19		48.9402	15		48.9402	16		48.9402	11
48.9737	16		48.9737	13		48.9737	16		48.9737	11
49.0071	5		49.0071	12		49.0071	11		49.0071	13
49.0405	14		49.0405	13		49.0405	14		49.0405	14
49.0739	8		49.0739	25		49.0739	24		49.0739	18
49.1074	9		49.1074	14		49.1074	17		49.1074	12
49.1408	5		49.1408	11		49.1408	14		49.1408	11
49.1742	13		49.1742	17		49.1742	14		49.1742	7
49.2076	13		49.2076	13		49.2076	14		49.2076	5
49.2411	21		49.2411	17		49.2411	18		49.2411	17
49.2745	17		49.2745	13		49.2745	7		49.2745	8
49.3079	11		49.3079	18		49.3079	9		49.3079	12
49.3413	9		49.3413	23		49.3413	16		49.3413	8
49.3747	8		49.3747	13		49.3747	13		49.3747	16
49.4082	15		49.4082	15		49.4082	9		49.4082	12
49.4416	15		49.4416	13		49.4416	17		49.4416	15
49.475	12		49.475	13		49.475	12		49.475	12
49.5084	13		49.5084	8		49.5084	13		49.5084	6
49.5419	12		49.5419	19		49.5419	12		49.5419	18
49.5753	12		49.5753	22		49.5753	7		49.5753	9
49.6087	15		49.6087	11		49.6087	23		49.6087	9
49.6421	12		49.6421	14		49.6421	16		49.6421	12
49.6755	6		49.6755	11		49.6755	16		49.6755	13
49.709	13		49.709	18		49.709	12		49.709	17
49.7424	6		49.7424	14		49.7424	27		49.7424	14
49.7758	12		49.7758	16		49.7758	18		49.7758	8
49.8092	12		49.8092	9		49.8092	12		49.8092	8
49.8427	14		49.8427	18		49.8427	9		49.8427	8
49.8761	11		49.8761	18		49.8761	14		49.8761	16
49.9095	15		49.9095	13		49.9095	18		49.9095	13
49.9429	15		49.9429	15		49.9429	12		49.9429	11
49.9763	14		49.9763	15		49.9763	21		49.9763	12
50.0098	8		50.0098	15		50.0098	16		50.0098	8
50.0432	17		50.0432	15		50.0432	14		50.0432	19
50.0766	12		50.0766	15		50.0766	12		50.0766	6
50.11	8		50.11	19		50.11	13		50.11	17
50.1435	15		50.1435	6		50.1435	11		50.1435	6
50.1769	17		50.1769	8		50.1769	17		50.1769	12
50.2103	4		50.2103	8		50.2103	16		50.2103	8
50.2437	16		50.2437	9		50.2437	15		50.2437	15
50.2771	13		50.2771	11		50.2771	15		50.2771	21
50.3106	15		50.3106	12		50.3106	21		50.3106	13
50.344	14		50.344	17		50.344	13		50.344	14
50.3774	15		50.3774	14		50.3774	9		50.3774	17
50.4108	8		50.4108	14		50.4108	13		50.4108	14
50.4443	17		50.4443	19		50.4443	13		50.4443	6
50.4777	14		50.4777	16		50.4777	18		50.4777	14
50.5111	19		50.5111	18		50.5111	15		50.5111	11
50.5445	18		50.5445	14		50.5445	21		50.5445	11
50.578	16		50.578	11		50.578	12		50.578	8
50.6114	9		50.6114	8		50.6114	8		50.6114	15
50.6448	14		50.6448	12		50.6448	11		50.6448	12
50.6782	15		50.6782	17		50.6782	15		50.6782	11
50.7116	9		50.7116	8		50.7116	11		50.7116	15
50.7451	8		50.7451	18		50.7451	14		50.7451	16
50.7785	14		50.7785	16		50.7785	13		50.7785	7
50.8119	13		50.8119	17		50.8119	7		50.8119	12
50.8453	17		50.8453	11		50.8453	12		50.8453	13
50.8788	14		50.8788	17		50.8788	15		50.8788	12
50.9122	13		50.9122	11		50.9122	19		50.9122	9
50.9456	19		50.9456	6		50.9456	14		50.9456	6
50.979	12		50.979	11		50.979	15		50.979	13
51.0124	5		51.0124	7		51.0124	15		51.0124	12
51.0459	23		51.0459	6		51.0459	12		51.0459	8
51.0793	17		51.0793	15		51.0793	15		51.0793	18
51.1127	12		51.1127	8		51.1127	11		51.1127	7
51.1461	17		51.1461	16		51.1461	13		51.1461	18
51.1796	11		51.1796	18		51.1796	17		51.1796	16
51.213	9		51.213	8		51.213	15		51.213	11
51.2464	5		51.2464	12		51.2464	13		51.2464	13
51.2798	7		51.2798	15		51.2798	15		51.2798	13
51.3132	17		51.3132	9		51.3132	12		51.3132	16
51.3467	9		51.3467	11		51.3467	13		51.3467	11
51.3801	16		51.3801	15		51.3801	16		51.3801	9
51.4135	12		51.4135	16		51.4135	11		51.4135	14
51.4469	14		51.4469	11		51.4469	19		51.4469	16
51.4804	17		51.4804	12		51.4804	9		51.4804	12
51.5138	13		51.5138	12		51.5138	14		51.5138	11
51.5472	9		51.5472	14		51.5472	12		51.5472	12
51.5806	7		51.5806	15		51.5806	11		51.5806	9
51.6141	9		51.6141	9		51.6141	9		51.6141	15
51.6475	13		51.6475	7		51.6475	11		51.6475	13
51.6809	21		51.6809	11		51.6809	11		51.6809	6
51.7143	9		51.7143	6		51.7143	7		51.7143	21
51.7477	14		51.7477	11		51.7477	21		51.7477	14
51.7812	17		51.7812	21		51.7812	16		51.7812	15
51.8146	16		51.8146	13		51.8146	11		51.8146	11
51.848	8		51.848	11		51.848	18		51.848	12
51.8814	17		51.8814	15		51.8814	15		51.8814	16
51.9149	12		51.9149	12		51.9149	13		51.9149	21
51.9483	13		51.9483	13		51.9483	13		51.9483	12
51.9817	23		51.9817	15		51.9817	12		51.9817	13
52.0151	9		52.0151	18		52.0151	14		52.0151	15
52.0485	13		52.0485	18		52.0485	7		52.0485	11
52.082	7		52.082	18		52.082	17		52.082	12
52.1154	9		52.1154	19		52.1154	22		52.1154	12
52.1488	21		52.1488	16		52.1488	24		52.1488	11
52.1822	9		52.1822	14		52.1822	16		52.1822	9
52.2157	12		52.2157	14		52.2157	16		52.2157	15
52.2491	9		52.2491	14		52.2491	17		52.2491	12
52.2825	8		52.2825	17		52.2825	17		52.2825	16
52.3159	11		52.3159	12		52.3159	15		52.3159	16
52.3493	15		52.3493	12		52.3493	21		52.3493	13
52.3828	13		52.3828	13		52.3828	12		52.3828	16
52.4162	12		52.4162	14		52.4162	14		52.4162	14
52.4496	21		52.4496	14		52.4496	15		52.4496	23
52.483	11		52.483	14		52.483	17		52.483	14
52.5165	11		52.5165	16		52.5165	15		52.5165	9
52.5499	14		52.5499	11		52.5499	15		52.5499	13
52.5833	12		52.5833	17		52.5833	21		52.5833	17
52.6167	14		52.6167	12		52.6167	16		52.6167	14
52.6502	9		52.6502	11		52.6502	17		52.6502	13
52.6836	15		52.6836	9		52.6836	16		52.6836	12
52.717	12		52.717	11		52.717	11		52.717	17
52.7504	9		52.7504	15		52.7504	18		52.7504	14
52.7838	11		52.7838	13		52.7838	29		52.7838	4
52.8173	9		52.8173	16		52.8173	18		52.8173	17
52.8507	7		52.8507	11		52.8507	17		52.8507	7
52.8841	14		52.8841	17		52.8841	11		52.8841	13
52.9175	11		52.9175	14		52.9175	17		52.9175	11
52.951	12		52.951	14		52.951	18		52.951	21
52.9844	12		52.9844	11		52.9844	9		52.9844	9
53.0178	16		53.0178	15		53.0178	16		53.0178	12
53.0512	23		53.0512	18		53.0512	11		53.0512	9
53.0846	15		53.0846	12		53.0846	15		53.0846	11
53.1181	15		53.1181	11		53.1181	12		53.1181	14
53.1515	12		53.1515	3		53.1515	15		53.1515	22
53.1849	14		53.1849	12		53.1849	13		53.1849	14
53.2183	9		53.2183	12		53.2183	8		53.2183	16
53.2518	14		53.2518	11		53.2518	18		53.2518	15
53.2852	12		53.2852	23		53.2852	9		53.2852	9
53.3186	18		53.3186	13		53.3186	23		53.3186	18
53.352	14		53.352	12		53.352	18		53.352	8
53.3854	11		53.3854	12		53.3854	16		53.3854	8
53.4189	13		53.4189	8		53.4189	14		53.4189	21
53.4523	12		53.4523	16		53.4523	14		53.4523	12
53.4857	9		53.4857	16		53.4857	24		53.4857	15
53.5191	11		53.5191	16		53.5191	16		53.5191	8
53.5526	14		53.5526	14		53.5526	12		53.5526	16
53.586	17		53.586	17		53.586	12		53.586	18
53.6194	14		53.6194	12		53.6194	12		53.6194	16
53.6528	18		53.6528	11		53.6528	15		53.6528	8
53.6862	15		53.6862	13		53.6862	17		53.6862	11
53.7197	19		53.7197	12		53.7197	9		53.7197	13
53.7531	13		53.7531	9		53.7531	17		53.7531	8
53.7865	16		53.7865	11		53.7865	15		53.7865	16
53.8199	14		53.8199	9		53.8199	15		53.8199	15
53.8534	7		53.8534	14		53.8534	18		53.8534	18
53.8868	12		53.8868	18		53.8868	21		53.8868	13
53.9202	13		53.9202	11		53.9202	9		53.9202	5
53.9536	17		53.9536	19		53.9536	23		53.9536	9
53.9871	5		53.9871	12		53.9871	13		53.9871	14
54.0205	12		54.0205	14		54.0205	11		54.0205	12
54.0539	15		54.0539	12		54.0539	16		54.0539	12
54.0873	15		54.0873	12		54.0873	16		54.0873	12
54.1207	11		54.1207	15		54.1207	14		54.1207	11
54.1542	12		54.1542	12		54.1542	19		54.1542	16
54.1876	6		54.1876	15		54.1876	11		54.1876	14
54.221	19		54.221	14		54.221	11		54.221	16
54.2544	19		54.2544	19		54.2544	18		54.2544	7
54.2879	6		54.2879	13		54.2879	14		54.2879	18
54.3213	17		54.3213	17		54.3213	21		54.3213	6
54.3547	11		54.3547	17		54.3547	22		54.3547	8
54.3881	15		54.3881	18		54.3881	13		54.3881	8
54.4215	12		54.4215	11		54.4215	21		54.4215	16
54.455	15		54.455	13		54.455	15		54.455	11
54.4884	13		54.4884	21		54.4884	15		54.4884	8
54.5218	9		54.5218	18		54.5218	17		54.5218	17
54.5552	14		54.5552	9		54.5552	32		54.5552	17
54.5887	13		54.5887	19		54.5887	21		54.5887	25
54.6221	14		54.6221	5		54.6221	17		54.6221	19
54.6555	19		54.6555	11		54.6555	16		54.6555	16
54.6889	16		54.6889	17		54.6889	15		54.6889	15
54.7223	9		54.7223	14		54.7223	17		54.7223	16
54.7558	21		54.7558	14		54.7558	17		54.7558	17
54.7892	17		54.7892	13		54.7892	13		54.7892	16
54.8226	11		54.8226	17		54.8226	22		54.8226	16
54.856	17		54.856	8		54.856	18		54.856	16
54.8895	14		54.8895	16		54.8895	12		54.8895	9
54.9229	18		54.9229	11		54.9229	8		54.9229	11
54.9563	21		54.9563	8		54.9563	13		54.9563	12
54.9897	15		54.9897	13		54.9897	23		54.9897	12
55.0232	17		55.0232	11		55.0232	11		55.0232	17
55.0566	8		55.0566	14		55.0566	7		55.0566	19
55.09	12		55.09	18		55.09	16		55.09	11
55.1234	22		55.1234	18		55.1234	7		55.1234	19
55.1568	9		55.1568	5		55.1568	18		55.1568	16
55.1903	13		55.1903	8		55.1903	12		55.1903	8
55.2237	15		55.2237	7		55.2237	15		55.2237	15
55.2571	16		55.2571	12		55.2571	5		55.2571	13
55.2905	12		55.2905	12		55.2905	11		55.2905	16
55.324	16		55.324	13		55.324	18		55.324	11
55.3574	6		55.3574	11		55.3574	13		55.3574	16
55.3908	14		55.3908	5		55.3908	7		55.3908	9
55.4242	8		55.4242	16		55.4242	16		55.4242	11
55.4576	9		55.4576	14		55.4576	25		55.4576	12
55.4911	16		55.4911	13		55.4911	14		55.4911	22
55.5245	22		55.5245	13		55.5245	14		55.5245	8
55.5579	9		55.5579	17		55.5579	16		55.5579	14
55.5913	21		55.5913	9		55.5913	22		55.5913	7
55.6248	15		55.6248	11		55.6248	15		55.6248	21
55.6582	8		55.6582	8		55.6582	17		55.6582	13
55.6916	15		55.6916	7		55.6916	11		55.6916	16
55.725	15		55.725	18		55.725	16		55.725	19
55.7584	14		55.7584	16		55.7584	13		55.7584	22
55.7919	14		55.7919	9		55.7919	15		55.7919	11
55.8253	14		55.8253	7		55.8253	22		55.8253	11
55.8587	15		55.8587	17		55.8587	23		55.8587	11
55.8921	15		55.8921	11		55.8921	19		55.8921	9
55.9256	17		55.9256	19		55.9256	17		55.9256	17
55.959	9		55.959	7		55.959	22		55.959	14
55.9924	7		55.9924	6		55.9924	18		55.9924	19
56.0258	9		56.0258	16		56.0258	19		56.0258	11
56.0592	15		56.0592	12		56.0592	15		56.0592	18
56.0927	11		56.0927	13		56.0927	21		56.0927	13
56.1261	14		56.1261	19		56.1261	18		56.1261	19
56.1595	9		56.1595	8		56.1595	13		56.1595	21
56.1929	14		56.1929	13		56.1929	17		56.1929	7
56.2264	18		56.2264	11		56.2264	17		56.2264	19
56.2598	21		56.2598	13		56.2598	16		56.2598	23
56.2932	6		56.2932	17		56.2932	12		56.2932	11
56.3266	8		56.3266	17		56.3266	16		56.3266	12
56.3601	13		56.3601	11		56.3601	8		56.3601	16
56.3935	12		56.3935	18		56.3935	16		56.3935	15
56.4269	13		56.4269	23		56.4269	8		56.4269	16
56.4603	11		56.4603	16		56.4603	12		56.4603	11
56.4937	9		56.4937	15		56.4937	22		56.4937	16
56.5272	14		56.5272	16		56.5272	16		56.5272	9
56.5606	11		56.5606	9		56.5606	13		56.5606	13
56.594	16		56.594	11		56.594	16		56.594	21
56.6274	14		56.6274	13		56.6274	11		56.6274	8
56.6609	15		56.6609	14		56.6609	18		56.6609	16
56.6943	14		56.6943	17		56.6943	15		56.6943	18
56.7277	12		56.7277	16		56.7277	11		56.7277	21
56.7611	8		56.7611	12		56.7611	12		56.7611	17
56.7945	12		56.7945	15		56.7945	11		56.7945	25
56.828	11		56.828	13		56.828	8		56.828	14
56.8614	14		56.8614	21		56.8614	17		56.8614	22
56.8948	15		56.8948	15		56.8948	14		56.8948	12
56.9282	13		56.9282	22		56.9282	22		56.9282	17
56.9617	13		56.9617	13		56.9617	12		56.9617	11
56.9951	16		56.9951	8		56.9951	15		56.9951	17
57.0285	16		57.0285	15		57.0285	12		57.0285	17
57.0619	13		57.0619	26		57.0619	18		57.0619	17
57.0953	17		57.0953	16		57.0953	19		57.0953	11
57.1288	12		57.1288	16		57.1288	16		57.1288	16
57.1622	12		57.1622	18		57.1622	16		57.1622	15
57.1956	15		57.1956	13		57.1956	7		57.1956	8
57.229	13		57.229	21		57.229	21		57.229	18
57.2625	18		57.2625	13		57.2625	14		57.2625	14
57.2959	16		57.2959	15		57.2959	16		57.2959	19
57.3293	9		57.3293	14		57.3293	18		57.3293	15
57.3627	21		57.3627	16		57.3627	21		57.3627	12
57.3962	12		57.3962	9		57.3962	12		57.3962	19
57.4296	15		57.4296	17		57.4296	13		57.4296	12
57.463	12		57.463	4		57.463	13		57.463	17
57.4964	14		57.4964	14		57.4964	15		57.4964	12
57.5298	13		57.5298	16		57.5298	15		57.5298	17
57.5633	16		57.5633	12		57.5633	19		57.5633	9
57.5967	13		57.5967	6		57.5967	16		57.5967	11
57.6301	15		57.6301	8		57.6301	21		57.6301	12
57.6635	12		57.6635	19		57.6635	24		57.6635	12
57.697	16		57.697	17		57.697	16		57.697	11
57.7304	14		57.7304	6		57.7304	16		57.7304	13
57.7638	6		57.7638	11		57.7638	17		57.7638	19
57.7972	12		57.7972	19		57.7972	14		57.7972	18
57.8306	11		57.8306	18		57.8306	18		57.8306	13
57.8641	13		57.8641	18		57.8641	17		57.8641	16
57.8975	19		57.8975	21		57.8975	13		57.8975	13
57.9309	14		57.9309	21		57.9309	18		57.9309	13
57.9643	15		57.9643	15		57.9643	19		57.9643	15
57.9978	13		57.9978	11		57.9978	19		57.9978	15
58.0312	16		58.0312	11		58.0312	17		58.0312	23
58.0646	23		58.0646	7		58.0646	25		58.0646	19
58.098	6		58.098	16		58.098	28		58.098	19
58.1314	9		58.1314	12		58.1314	17		58.1314	15
58.1649	18		58.1649	14		58.1649	33		58.1649	22
58.1983	13		58.1983	17		58.1983	23		58.1983	23
58.2317	9		58.2317	19		58.2317	23		58.2317	29
58.2651	15		58.2651	17		58.2651	19		58.2651	22
58.2986	15		58.2986	11		58.2986	21		58.2986	23
58.332	23		58.332	14		58.332	24		58.332	21
58.3654	16		58.3654	14		58.3654	22		58.3654	22
58.3988	9		58.3988	15		58.3988	18		58.3988	11
58.4322	15		58.4322	24		58.4322	14		58.4322	19
58.4657	22		58.4657	21		58.4657	17		58.4657	12
58.4991	21		58.4991	11		58.4991	14		58.4991	16
58.5325	18		58.5325	14		58.5325	18		58.5325	22
58.5659	26		58.5659	9		58.5659	15		58.5659	9
58.5994	12		58.5994	16		58.5994	18		58.5994	26
58.6328	19		58.6328	21		58.6328	18		58.6328	19
58.6662	12		58.6662	21		58.6662	19		58.6662	18
58.6996	6		58.6996	23		58.6996	15		58.6996	24
58.7331	18		58.7331	17		58.7331	19		58.7331	19
58.7665	11		58.7665	21		58.7665	19		58.7665	27
58.7999	18		58.7999	12		58.7999	27		58.7999	23
58.8333	19		58.8333	18		58.8333	21		58.8333	22
58.8667	23		58.8667	14		58.8667	26		58.8667	24
58.9002	26		58.9002	14		58.9002	18		58.9002	16
58.9336	19		58.9336	18		58.9336	18		58.9336	18
58.967	21		58.967	21		58.967	35		58.967	13
59.0004	17		59.0004	12		59.0004	19		59.0004	14
59.0339	14		59.0339	9		59.0339	15		59.0339	18
59.0673	15		59.0673	12		59.0673	22		59.0673	13
59.1007	15		59.1007	14		59.1007	19		59.1007	18
59.1341	16		59.1341	14		59.1341	19		59.1341	27
59.1675	9		59.1675	21		59.1675	19		59.1675	14
59.201	16		59.201	28		59.201	24		59.201	9
59.2344	13		59.2344	13		59.2344	22		59.2344	11
59.2678	17		59.2678	21		59.2678	22		59.2678	8
59.3012	13		59.3012	22		59.3012	19		59.3012	17
59.3347	13		59.3347	15		59.3347	19		59.3347	24
59.3681	14		59.3681	22		59.3681	13		59.3681	14
59.4015	16		59.4015	15		59.4015	16		59.4015	12
59.4349	13		59.4349	8		59.4349	12		59.4349	18
59.4683	15		59.4683	13		59.4683	21		59.4683	17
59.5018	17		59.5018	8		59.5018	23		59.5018	16
59.5352	12		59.5352	9		59.5352	15		59.5352	11
59.5686	19		59.5686	8		59.5686	15		59.5686	18
59.602	15		59.602	12		59.602	11		59.602	28
59.6355	13		59.6355	16		59.6355	15		59.6355	17
59.6689	12		59.6689	15		59.6689	17		59.6689	22
59.7023	19		59.7023	13		59.7023	18		59.7023	18
59.7357	15		59.7357	8		59.7357	19		59.7357	13
59.7692	23		59.7692	11		59.7692	16		59.7692	18
59.8026	22		59.8026	16		59.8026	26		59.8026	17
59.836	28		59.836	5		59.836	26		59.836	16
59.8694	18		59.8694	8		59.8694	12		59.8694	12
59.9028	16		59.9028	15		59.9028	21		59.9028	15
59.9363	7		59.9363	14		59.9363	22		59.9363	18
59.9697	13		59.9697	8		59.9697	14		59.9697	12
60.0031	17		60.0031	15		60.0031	15		60.0031	16
60.0365	17		60.0365	15		60.0365	22		60.0365	12
60.07	14		60.07	22		60.07	27		60.07	25
60.1034	19		60.1034	16		60.1034	14		60.1034	22
60.1368	21		60.1368	18		60.1368	16		60.1368	14
60.1702	12		60.1702	23		60.1702	16		60.1702	15
60.2036	8		60.2036	13		60.2036	21		60.2036	14
60.2371	22		60.2371	14		60.2371	16		60.2371	23
60.2705	16		60.2705	15		60.2705	25		60.2705	13
60.3039	18		60.3039	15		60.3039	16		60.3039	23
60.3373	14		60.3373	23		60.3373	17		60.3373	16
60.3708	16		60.3708	18		60.3708	24		60.3708	12
60.4042	13		60.4042	13		60.4042	24		60.4042	19
60.4376	15		60.4376	21		60.4376	15		60.4376	14
60.471	14		60.471	14		60.471	18		60.471	24
60.5044	17		60.5044	22		60.5044	25		60.5044	24
60.5379	5		60.5379	34		60.5379	18		60.5379	24
60.5713	12		60.5713	33		60.5713	19		60.5713	21
60.6047	18		60.6047	34		60.6047	19		60.6047	19
60.6381	19		60.6381	39		60.6381	29		60.6381	18
60.6716	15		60.6716	36		60.6716	25		60.6716	32
60.705	12		60.705	47		60.705	36		60.705	35
60.7384	14		60.7384	49		60.7384	36		60.7384	26
60.7718	12		60.7718	56		60.7718	56		60.7718	36
60.8052	21		60.8052	63		60.8052	69		60.8052	39
60.8387	21		60.8387	65		60.8387	79		60.8387	63
60.8721	21		60.8721	66		60.8721	119		60.8721	75
60.9055	21		60.9055	56		60.9055	157		60.9055	112
60.9389	32		60.9389	49		60.9389	205		60.9389	152
60.9724	25		60.9724	42		60.9724	244		60.9724	191
61.0058	48		61.0058	40		61.0058	240		61.0058	217
61.0392	71		61.0392	24		61.0392	227		61.0392	241
61.0726	104		61.0726	25		61.0726	241		61.0726	259
61.1061	128		61.1061	22		61.1061	167		61.1061	213
61.1395	140		61.1395	19		61.1395	161		61.1395	162
61.1729	178		61.1729	21		61.1729	149		61.1729	165
61.2063	188		61.2063	22		61.2063	134		61.2063	143
61.2397	192		61.2397	13		61.2397	98		61.2397	126
61.2732	167		61.2732	18		61.2732	78		61.2732	98
61.3066	121		61.3066	13		61.3066	39		61.3066	71
61.34	131		61.34	19		61.34	28		61.34	55
61.3734	102		61.3734	15		61.3734	38		61.3734	35
61.4069	75		61.4069	12		61.4069	26		61.4069	35
61.4403	77		61.4403	16		61.4403	34		61.4403	26
61.4737	65		61.4737	8		61.4737	27		61.4737	24
61.5071	43		61.5071	16		61.5071	28		61.5071	17
61.5405	29		61.5405	13		61.5405	19		61.5405	19
61.574	24		61.574	21		61.574	23		61.574	19
61.6074	24		61.6074	13		61.6074	15		61.6074	18
61.6408	19		61.6408	19		61.6408	31		61.6408	14
61.6742	22		61.6742	15		61.6742	12		61.6742	14
61.7077	16		61.7077	21		61.7077	16		61.7077	24
61.7411	18		61.7411	15		61.7411	18		61.7411	17
61.7745	18		61.7745	14		61.7745	16		61.7745	19
61.8079	16		61.8079	13		61.8079	17		61.8079	25
61.8413	14		61.8413	14		61.8413	21		61.8413	13
61.8748	19		61.8748	5		61.8748	12		61.8748	18
61.9082	13		61.9082	16		61.9082	19		61.9082	12
61.9416	6		61.9416	12		61.9416	25		61.9416	13
61.975	14		61.975	13		61.975	21		61.975	13
62.0085	9		62.0085	15		62.0085	9		62.0085	16
62.0419	15		62.0419	14		62.0419	14		62.0419	7
62.0753	9		62.0753	14		62.0753	16		62.0753	16
62.1087	15		62.1087	15		62.1087	14		62.1087	6
62.1422	17		62.1422	9		62.1422	14		62.1422	17
62.1756	9		62.1756	14		62.1756	13		62.1756	14
62.209	11		62.209	15		62.209	18		62.209	12
62.2424	12		62.2424	17		62.2424	18		62.2424	19
62.2758	18		62.2758	9		62.2758	22		62.2758	12
62.3093	15		62.3093	16		62.3093	18		62.3093	13
62.3427	16		62.3427	16		62.3427	18		62.3427	16
62.3761	14		62.3761	15		62.3761	17		62.3761	15
62.4095	15		62.4095	17		62.4095	17		62.4095	9
62.443	8		62.443	16		62.443	22		62.443	15
62.4764	7		62.4764	11		62.4764	15		62.4764	17
			62.5098	8		62.5098	12		62.5098	22
			62.5432	15		62.5432	17		62.5432	22
			62.5766	16		62.5766	17		62.5766	7
			62.6101	17		62.6101	18		62.6101	14
			62.6435	16		62.6435	17		62.6435	22
			62.6769	18		62.6769	11		62.6769	14
			62.7103	13		62.7103	19		62.7103	15
			62.7438	9		62.7438	17		62.7438	9
			62.7772	12		62.7772	18		62.7772	8
			62.8106	13		62.8106	7		62.8106	16
			62.844	16		62.844	16		62.844	24
			62.8774	16		62.8774	16		62.8774	14
			62.9109	9		62.9109	18		62.9109	15
			62.9443	8		62.9443	11		62.9443	16
			62.9777	15		62.9777	21		62.9777	23
			63.0111	14		63.0111	13		63.0111	13
			63.0446	14		63.0446	9		63.0446	5
			63.078	15		63.078	17		63.078	14
						63.1114	17		63.1114	17
						63.1448	14		63.1448	12
						63.1782	18		63.1782	11
						63.2117	22		63.2117	19
						63.2451	15		63.2451	11
						63.2785	18		63.2785	8
									63.3119	9
									63.3454	4
									63.3788	14
									63.4122	14
									63.4456	12
									63.4791	11
									63.5125	12
									63.5459	12
									63.5793	11
									63.6127	14
									63.6462	22
									63.6796	9
									63.713	14
									63.7464	14
									63.7799	8
									63.8133	14
									63.8467	14
									63.8801	9
									63.9135	12
									63.947	16
									63.9804	17
									64.0138	16
									64.0472	9
									64.0807	7
									64.1141	16
									64.1475	12
									64.1809	13
									64.2143	15
									64.2478	13
									64.2812	13
									64.3146	8
									64.348	14
									64.3815	21
									64.4149	13
									64.4483	15
									64.4817	13
									64.5152	24
									64.5486	9
									64.582	12
									64.6154	12
									64.6488	13
									64.6823	13
									64.7157	12
									64.7491	13
									64.7825	14
									64.816	7
									64.8494	33
									64.8828	12
									64.9162	11
									64.9496	15
									64.9831	12
									65.0165	11
									65.0499	19
									65.0833	18
									65.1168	11
									65.1502	13
									65.1836	22
									65.217	15
									65.2504	4
									65.2839	6
									65.3173	16
									65.3507	17
									65.3841	12
									65.4176	11
									65.451	8
									65.4844	26
									65.5178	9
									65.5512	19
									65.5847	13
									65.6181	15
									65.6515	11
									65.6849	19
									65.7184	16
									65.7518	19
									65.7852	14
									65.8186	23
									65.8521	27
									65.8855	15
									65.9189	19
									65.9523	11
									65.9857	18
									66.0192	21
									66.0526	9
									66.086	9
									66.1194	15
									66.1529	14
									66.1863	18
									66.2197	13
									66.2531	16
									66.2865	15
									66.32	15
									66.3534	19
									66.3868	14
									66.4202	8
									66.4537	17
									66.4871	11
									66.5205	22
									66.5539	6
									66.5873	18
									66.6208	17
									66.6542	17
									66.6876	11
									66.721	6
									66.7545	11
									66.7879	11
									66.8213	15
									66.8547	22
									66.8882	18
									66.9216	19
									66.955	13
									66.9884	16
									67.0218	11
									67.0553	19
									67.0887	9
									67.1221	19
									67.1555	17
									67.189	17
									67.2224	17
									67.2558	15
									67.2892	16
									67.3226	17
									67.3561	22
									67.3895	11
									67.4229	15
									67.4563	24
									67.4898	18
									67.5232	19
									67.5566	18
									67.59	13
									67.6234	4
									67.6569	9
									67.6903	21
									67.7237	17
									67.7571	16
									67.7906	15
									67.824	11
									67.8574	17
									67.8908	14
									67.9243	9
									67.9577	16
									67.9911	15
									68.0245	14
									68.0579	14
									68.0914	14
									68.1248	15
									68.1582	17
									68.1916	19
									68.2251	17
									68.2585	17
									68.2919	14
									68.3253	11
									68.3587	13
									68.3922	18
									68.4256	14
									68.459	14
									68.4924	17
									68.5259	18
									68.5593	15
									68.5927	31
									68.6261	21
									68.6595	16
									68.693	25
									68.7264	11
									68.7598	14
									68.7932	18
									68.8267	18
									68.8601	6
									68.8935	24
									68.9269	17
									68.9603	16
									68.9938	15
									69.0272	19
									69.0606	16
									69.094	25
									69.1275	18
									69.1609	17
									69.1943	19
									69.2277	17
									69.2612	14
									69.2946	17
									69.328	26
									69.3614	13
									69.3948	18
									69.4283	21
									69.4617	12
									69.4951	21
									69.5285	14
									69.562	12
									69.5954	21
									69.6288	18
									69.6622	15
									69.6956	15
									69.7291	14
									69.7625	23
									69.7959	11
									69.8293	21
									69.8628	22
									69.8962	14
									69.9296	15
									69.963	12
									69.9964	23
									70.0299	21
									70.0633	13
									70.0967	11
									70.1301	13
									70.1636	15
									70.197	23
									70.2304	12
									70.2638	11
									70.2973	13
									70.3307	22
									70.3641	23
									70.3975	14
									70.4309	15
									70.4644	13
									70.4978	8
									70.5312	16
									70.5646	21
									70.5981	9
									70.6315	15
									70.6649	21
									70.6983	14
									70.7317	22
									70.7652	24
									70.7986	11
									70.832	14
									70.8654	17
									70.8989	19
									70.9323	21
									70.9657	6
									70.9991	7
									71.0325	17
									71.066	14
									71.0994	14
									71.1328	12
									71.1662	21
									71.1997	19
									71.2331	11
									71.2665	17
									71.2999	16
									71.3333	18
									71.3668	14
									71.4002	12
									71.4336	14
									71.467	8
									71.5005	9
									71.5339	15
									71.5673	15
									71.6007	7
									71.6342	19
									71.6676	11
									71.701	11
									71.7344	15
									71.7678	14
									71.8013	16
									71.8347	15
									71.8681	17
									71.9015	18
									71.935	12
									71.9684	13
									72.0018	11
									72.0352	13
									72.0686	15
									72.1021	25
									72.1355	12
									72.1689	17
									72.2023	12
									72.2358	15
									72.2692	22
									72.3026	21
									72.336	15
									72.3694	21
									72.4029	22
									72.4363	13
									72.4697	11
									72.5031	14
									72.5366	23
									72.57	8
									72.6034	14
									72.6368	14
									72.6703	8
									72.7037	13
									72.7371	9
									72.7705	13
									72.8039	15
									72.8374	19
									72.8708	11
									72.9042	14
									72.9376	12
									72.9711	22
									73.0045	15
									73.0379	11
									73.0713	17
									73.1047	21
									73.1382	7
									73.1716	11
									73.205	15
									73.2384	18
									73.2719	16
									73.3053	24
									73.3387	13
									73.3721	15
									73.4055	22
									73.439	21
									73.4724	14
									73.5058	18
									73.5392	17
									73.5727	15
									73.6061	15
									73.6395	13
									73.6729	8
									73.7063	18
									73.7398	19
									73.7732	15
									73.8066	15
									73.84	14
									73.8735	9
									73.9069	14
									73.9403	18
									73.9737	8
									74.0072	12
									74.0406	14
									74.074	14
									74.1074	15
									74.1408	9
									74.1743	11
									74.2077	21
									74.2411	14
									74.2745	13
									74.308	12
									74.3414	11
									74.3748	13
									74.4082	24
									74.4416	12
									74.4751	16
									74.5085	12
									74.5419	9
									74.5753	11
									74.6088	18
									74.6422	8
									74.6756	29
									74.709	14
									74.7424	17
									74.7759	18
									74.8093	8
									74.8427	18
									74.8761	14
									74.9096	15
									74.943	14
									74.9764	11
									75.0098	17
									75.0433	13
									75.0767	18
									75.1101	9
									75.1435	21
									75.1769	15
									75.2104	8
									75.2438	13
									75.2772	17
									75.3106	13
									75.3441	13
									75.3775	14
									75.4109	19
									75.4443	18
									75.4777	8
									75.5112	15
									75.5446	13
									75.578	19
									75.6114	21
									75.6449	23
									75.6783	16
									75.7117	12
									75.7451	16
									75.7785	15
									75.812	17
									75.8454	21
									75.8788	12
									75.9122	13
									75.9457	23
									75.9791	26
									76.0125	16
									76.0459	15
									76.0793	25
									76.1128	19
									76.1462	18
									76.1796	11
									76.213	17
									76.2465	7
									76.2799	11
									76.3133	9
									76.3467	15
									76.3802	17
									76.4136	17
									76.447	15
									76.4804	17
									76.5138	17
									76.5473	17
									76.5807	15
									76.6141	22
									76.6475	16
									76.681	23
									76.7144	16
									76.7478	22
									76.7812	32
									76.8146	26
									76.8481	43
									76.8815	45
									76.9149	53
									76.9483	49
									76.9818	62
									77.0152	84
									77.0486	46
									77.082	55
									77.1154	55
									77.1489	53
									77.1823	55
									77.2157	37
									77.2491	29
									77.2826	38
									77.316	28
									77.3494	29
									77.3828	23
									77.4163	15
									77.4497	23
									77.4831	26
									77.5165	17
									77.5499	21
									77.5834	15
									77.6168	17
									77.6502	15
									77.6836	12
									77.7171	18
									77.7505	27
									77.7839	9
									77.8173	17
									77.8507	16
									77.8842	18
									77.9176	18
									77.951	13
									77.9844	13
									78.0179	18
									78.0513	18
									78.0847	9
									78.1181	23
									78.1515	13
									78.185	14
									78.2184	11
									78.2518	17
									78.2852	16
									78.3187	19
									78.3521	9
									78.3855	16
									78.4189	25
									78.4523	16
									78.4858	18
									78.5192	13
									78.5526	17
									78.586	12
									78.6195	12
									78.6529	8
									78.6863	16
									78.7197	11
									78.7532	17
									78.7866	16
									78.82	14
									78.8534	11
									78.8868	17
									78.9203	18
									78.9537	19
									78.9871	15
									79.0205	15
									79.054	13
									79.0874	22
									79.1208	13
									79.1542	13
									79.1876	13
									79.2211	16
									79.2545	16
									79.2879	14
									79.3213	16
									79.3548	11
									79.3882	12
									79.4216	9
									79.455	9
									79.4884	13
									79.5219	19
									79.5553	19
									79.5887	14
									79.6221	17
									79.6556	17
									79.689	13
									79.7224	11
									79.7558	16
									79.7893	13
									79.8227	22
									79.8561	15
									79.8895	18
									79.9229	15
									79.9564	21
									79.9898	14
									80.0232	13
									80.0566	15
									80.0901	14
									80.1235	13
									80.1569	21
									80.1903	17
									80.2237	16
									80.2572	16
									80.2906	11
									80.324	16
									80.3574	22
									80.3909	19
									80.4243	13
									80.4577	9
									80.4911	12
									80.5245	9
									80.558	14
									80.5914	15
									80.6248	17
									80.6582	13
									80.6917	15
									80.7251	13
									80.7585	19
									80.7919	19
									80.8253	14
									80.8588	11
									80.8922	16
									80.9256	12
									80.959	19
									80.9925	21
									81.0259	16
									81.0593	9
									81.0927	15
									81.1262	15
									81.1596	13
									81.193	17
									81.2264	6
									81.2598	18
									81.2933	16
									81.3267	13
									81.3601	22
									81.3935	18
									81.427	15
									81.4604	22
									81.4938	12
									81.5272	16
									81.5606	12
									81.5941	16
									81.6275	15
									81.6609	19
									81.6943	17
									81.7278	16
									81.7612	9
									81.7946	17
									81.828	15
									81.8614	15
									81.8949	13
									81.9283	15
									81.9617	11
									81.9951	26
									82.0286	21
									82.062	14
									82.0954	16
									82.1288	22
									82.1623	18
									82.1957	15
									82.2291	21
									82.2625	24
									82.2959	19
									82.3294	24
									82.3628	12
									82.3962	12
									82.4296	9
									82.4631	21
									82.4965	23
									82.5299	13
									82.5633	21
									82.5967	21
									82.6302	18
									82.6636	18
									82.697	15
									82.7304	16
									82.7639	13
									82.7973	21
									82.8307	16
									82.8641	13
									82.8975	14
									82.931	17
									82.9644	7
									82.9978	16
									83.0312	22
									83.0647	17
									83.0981	6
									83.1315	24
									83.1649	24
									83.1983	13
									83.2318	13
									83.2652	16
									83.2986	21
									83.332	19
									83.3655	19
									83.3989	15
									83.4323	19
									83.4657	19
									83.4992	13
									83.5326	15
									83.566	15
									83.5994	23
									83.6328	16
									83.6663	11
									83.6997	15
									83.7331	21
									83.7665	14
									83.8	14
									83.8334	16
									83.8668	14
									83.9002	17
									83.9336	17
									83.9671	16
									84.0005	9
									84.0339	17
									84.0673	15
									84.1008	16
									84.1342	18
									84.1676	14
									84.201	23
									84.2344	23
									84.2679	14
									84.3013	13
									84.3347	9
									84.3681	19
									84.4016	12
									84.435	21
									84.4684	25
									84.5018	28
									84.5353	7
									84.5687	13
									84.6021	14
									84.6355	23
									84.6689	21
									84.7024	11
									84.7358	17
									84.7692	16
									84.8026	16
									84.8361	21
									84.8695	12
									84.9029	11
									84.9363	19
									84.9697	19
									85.0032	17
									85.0366	17
									85.07	13
									85.1034	14
									85.1369	12
									85.1703	17
									85.2037	11
									85.2371	29
									85.2705	26
									85.304	8
									85.3374	17
									85.3708	13
									85.4042	24
									85.4377	17
									85.4711	15
									85.5045	16
									85.5379	14
									85.5714	12
									85.6048	24
									85.6382	21
									85.6716	27
									85.705	17
									85.7385	21
									85.7719	19
									85.8053	13
									85.8387	16
									85.8722	8
									85.9056	13
									85.939	15
									85.9724	15
									86.0058	15
									86.0393	18
									86.0727	17
									86.1061	12
									86.1395	18
									86.173	13
									86.2064	14
									86.2398	19
									86.2732	17
									86.3066	16
									86.3401	21
									86.3735	22
									86.4069	12
									86.4403	11
									86.4738	17
									86.5072	9
									86.5406	12
									86.574	7
									86.6074	15
									86.6409	8
									86.6743	12
									86.7077	7
									86.7411	16
									86.7746	16
									86.808	17
									86.8414	15
									86.8748	21
									86.9083	27
									86.9417	12
									86.9751	17
									87.0085	22
									87.0419	15
									87.0754	18
									87.1088	9
									87.1422	24
									87.1756	14
									87.2091	17
									87.2425	21
									87.2759	16
									87.3093	8
									87.3427	17
									87.3762	16
									87.4096	9
									87.443	18
									87.4764	21
									87.5099	17
									87.5433	12
									87.5767	18
									87.6101	13
									87.6435	21
									87.677	24
									87.7104	24
									87.7438	13
									87.7772	17
									87.8107	15
									87.8441	21
									87.8775	14
									87.9109	15
									87.9444	11
									87.9778	17
									88.0112	24
									88.0446	17
									88.078	13
									88.1115	18
									88.1449	17
									88.1783	17
									88.2117	19
									88.2452	23
									88.2786	12
									88.312	12
									88.3454	16
									88.3788	19
									88.4123	16
									88.4457	22
									88.4791	16
									88.5125	23
									88.546	13
									88.5794	15
									88.6128	14
									88.6462	22
									88.6796	19
									88.7131	15
									88.7465	8
									88.7799	16
									88.8133	12
									88.8468	14
									88.8802	8
									88.9136	19
									88.947	22
									88.9804	15
									89.0139	12
									89.0473	14
									89.0807	15
									89.1141	12
									89.1476	23
									89.181	19
									89.2144	21
									89.2478	14
									89.2813	24
									89.3147	18
									89.3481	14
									89.3815	14
									89.4149	14
									89.4484	14
									89.4818	9
									89.5152	12
									89.5486	17
									89.5821	16
									89.6155	17
									89.6489	14
									89.6823	14
									89.7157	17
									89.7492	14
									89.7826	16
									89.816	17
									89.8494	14
									89.8829	12
									89.9163	9
									89.9497	15
									89.9831	11

## Sheet: Nature Permeability Calc
Their data	(plot 2b)	w/ 50kPa
thickness (m)	moL/(s*cm2)	moL/(s*m^2*sqrt(Pa))	moL*m/(s*m^2*sqrt(Pa))
2.5e-06	2.44949e-07	1.1e-05	2.74e-11
1.5e-06	4.22949e-07	1.89e-05	2.84e-11
6e-07	8e-07	3.58e-05	2.15e-11
2e-07	1.41421e-06	6.32e-05	1.26e-11
